# Supplementary material for: Evolutionary gradient of predicted nuclear localization signals (NLS)-bearing proteins in genomes of family Planctomycetaceae
Source: BMC Microbiol. 2017 Apr 4;17:86. doi: 10.1186/s12866-017-0981-y (PMC5381049; doi:10.1186/s12866-017-0981-y)
Supplement: Supplementary file 1 — Table S1 (A). NLS-bearing protein abundance in the 27 strains; Table S1 (B). Normalized NLS-bearing protein abundance of the 27 strains. Table S2. Annotation of the 993 NLS-bearing proteins with SwissProt database. Table S3. Annotation of the 993 NLS-bearing proteins with SwissProt database. (XLSX 107 kb) [file 12866_2017_981_MOESM1_ESM.xlsx]

## Sheet: Table S1
A: NLS-bearing protein abundance in the 27 strains
NAME	Thermoproteus neutrophilus	Haloterrigena turkmenica	Nocardia farcinica	Streptomyces albus	Escherichia coli O157	Escherichia coli	Coraliomargarita akajimensis	Parachlamydia acanthamoebae	Phycisphaera mikurensis	Chlamydia trachomatis	Verrucomicrobium spinosum	Zavarzinella formosa	Singulisphaera acidiphila	Schlesneria paludicola	Rhodopirellula baltica	Planctomyces maris	Planctomyces limnophilus	Planctomyces brasiliensis	Pirellula staleyi	Isosphaera pallida	Blastopirellula marina	Gemmata obscuriglobus	Eremothecium cymbalariae	Saccharomyces cerevisiae	Aspergillus niger	Penicillium chrysogenum	Gibberella zeae
PRRRK	1	0	3	3	2	2	0	0	1	1	1	1	1	2	1	2	1	0	1	4	0	2	3	4	7	13	6
RKRKK	1	0	0	0	2	1	1	1	5	0	1	2	3	0	2	4	0	1	2	1	2	1	6	6	7	14	16
RKRRR	2	3	4	4	1	1	1	1	1	1	2	5	3	1	4	3	1	2	1	3	4	12	9	10	44	47	38
RPRRK	2	0	1	3	0	0	0	0	0	0	0	0	2	1	1	4	0	1	2	1	0	1	1	3	1	6	8
KRPRP	0	0	1	0	0	1	0	0	1	0	5	0	2	2	0	1	0	0	1	0	1	1	1	0	3	4	10
PRRGPR	0	0	1	2	0	0	0	0	0	0	0	0	1	0	0	0	0	0	0	0	0	0	0	0	0	2	2
QRKRQK	0	0	0	0	0	0	1	0	0	0	0	0	0	0	0	0	0	0	0	0	0	0	0	0	0	1	1
KRKRRP	0	0	0	0	0	0	0	0	0	0	0	2	0	0	0	0	0	0	0	0	1	1	0	0	0	0	0
KAKRQR	0	0	0	0	0	0	0	0	1	0	0	0	0	0	0	0	0	0	0	0	0	1	0	1	0	1	2
P.KKKRK	0	0	0	0	0	0	0	3	0	0	0	0	0	0	0	0	1	0	0	0	1	0	1	2	6	4	2
RRKGKEK	0	0	0	0	0	0	0	0	0	0	0	1	0	0	0	0	0	0	0	0	0	0	0	0	0	0	0
GKKRSKA	0	0	0	0	0	0	0	0	0	0	0	0	0	0	0	0	0	0	0	0	0	0	0	1	0	0	0
VSRKRPR	0	0	0	0	0	0	0	0	0	0	0	0	0	0	0	0	0	0	0	0	0	0	0	0	1	0	0
RIRKKLR	0	0	0	0	0	0	0	0	0	0	0	0	0	0	0	0	0	0	0	0	0	0	1	0	0	0	0
KKKYKLK	0	0	0	0	0	0	0	0	0	0	0	0	0	0	0	0	0	0	0	0	0	0	0	0	0	0	1
KHRKHPG	0	0	0	0	0	0	0	0	0	0	0	0	0	0	0	0	0	0	0	0	0	0	1	1	1	0	1
KTRKHRG	0	0	0	0	0	0	0	0	0	0	0	0	0	0	0	0	0	0	0	0	0	0	1	1	0	0	1
TKRS...M	1	0	0	0	0	0	0	0	0	0	0	0	0	0	1	1	0	0	1	0	0	0	0	1	2	4	0
IKYFKKFPKD	0	0	0	0	0	0	0	0	0	0	0	0	0	0	0	0	0	0	0	0	0	0	0	1	0	0	0
KR.{9}KTKK	0	0	0	0	0	0	0	0	0	0	0	0	0	0	0	0	0	0	0	0	0	0	0	0	0	1	0
KR.{10}KKKL	0	0	0	0	0	0	0	0	0	0	1	0	0	0	0	0	0	0	0	0	0	1	2	2	1	0	1
KK.{15}KKRK	0	0	0	0	0	0	0	1	0	0	0	0	0	0	0	0	1	0	0	0	0	0	1	1	5	5	2
RRR.{11}KRRK	0	0	0	0	0	0	0	0	0	0	0	0	0	0	0	0	0	0	0	0	0	0	1	0	2	0	0
HRKYEAPRH.{6}PRKR	0	0	0	0	0	0	0	0	0	0	0	0	0	0	0	0	0	0	0	0	0	0	1	1	1	1	0
RLKKLKCSK.{19}KTKR	0	0	0	0	0	0	0	0	0	0	0	0	0	0	0	0	0	0	0	0	0	0	0	1	0	0	0
GGG.{3}K.RR.{6}RGGR.	0	0	0	0	0	0	0	0	0	0	0	0	0	0	0	0	0	0	0	0	0	0	0	1	0	0	0
[KR]{4}.{20,24}K{1,4}.K	1	0	0	1	1	2	1	3	0	1	0	11	2	4	3	7	0	4	3	1	5	5	37	73	72	57	81
K[RK]{3,5}.{11,18}[RK]K.{2,3}K	2	0	0	1	2	0	0	1	1	2	1	1	3	3	2	1	1	1	2	0	1	3	20	39	40	35	43
MAPSAKATAAKKAVVKGT.GKKALKVRTSATFRLPKTLKLAR	0	0	0	0	0	0	0	0	0	0	0	0	0	0	0	0	0	0	0	0	0	0	0	1	0	0	0
B：normalized NLS-bearing protein abundance of the 27 strains
NAME	Thermoproteus neutrophilus	Haloterrigena turkmenica	Nocardia farcinica	Streptomyces albus	Escherichia coli O157	Escherichia coli	Coraliomargarita akajimensis	Parachlamydia acanthamoebae	Phycisphaera mikurensis	Chlamydia trachomatis	Verrucomicrobium spinosum	Zavarzinella formosa	Singulisphaera acidiphila	Schlesneria paludicola	Rhodopirellula baltica	Planctomyces maris	Planctomyces limnophilus	Planctomyces brasiliensis	Pirellula staleyi	Isosphaera pallida	Blastopirellula marina	Gemmata obscuriglobus	Eremothecium cymbalariae	Saccharomyces cerevisiae	Aspergillus niger	Penicillium chrysogenum	Gibberella zeae
PRRRK	0.104805	0	0.284162	0.281354	0.192182	0.192182	0	0	0.0993044	0.111392	0.0934528	0.0908383	0.0914001	0.1839	0.0932536	0.186815	0.0963579	0	0.0954597	0.387406	0	0.184003	0.282162	0.369563	0.605733	1.11918	0.514614
RKRKK	0.104805	0	0	0	0.192182	0.0960912	0.0994645	0.101306	0.496522	0	0.0934528	0.181677	0.2742	0	0.186507	0.37363	0	0.0955501	0.190919	0.0968516	0.188557	0.0920014	0.564323	0.554345	0.605733	1.20527	1.3723
RKRRR	0.20961	0.287719	0.378883	0.375139	0.0960912	0.0960912	0.0994645	0.101306	0.0993044	0.111392	0.186906	0.454191	0.2742	0.0919502	0.373014	0.280222	0.0963579	0.1911	0.0954597	0.290555	0.377113	1.10402	0.846485	0.923909	3.80747	4.04625	3.25922
RPRRK	0.20961	0	0.0947208	0.281354	0	0	0	0	0	0	0	0	0.1828	0.0919502	0.0932536	0.37363	0	0.0955501	0.190919	0.0968516	0	0.0920014	0.0940539	0.277173	0.0865333	0.516543	0.686152
KRPRP	0	0	0.0947208	0	0	0.0960912	0	0	0.0993044	0	0.467264	0	0.1828	0.1839	0	0.0934075	0	0	0.0954597	0	0.0942783	0.0920014	0.0940539	0	0.2596	0.344362	0.857689
PRRGPR	0	0	0.0947208	0.187569	0	0	0	0	0	0	0	0	0.0914001	0	0	0	0	0	0	0	0	0	0	0	0	0.172181	0.171538
QRKRQK	0	0	0	0	0	0	0.0994645	0	0	0	0	0	0	0	0	0	0	0	0	0	0	0	0	0	0	0.0860904	0.0857689
KRKRRP	0	0	0	0	0	0	0	0	0	0	0	0.181677	0	0	0	0	0	0	0	0	0.0942783	0.0920014	0	0	0	0	0
KAKRQR	0	0	0	0	0	0	0	0	0.0993044	0	0	0	0	0	0	0	0	0	0	0	0	0.0920014	0	0.0923909	0	0.0860904	0.171538
P.KKKRK	0	0	0	0	0	0	0	0.303917	0	0	0	0	0	0	0	0	0.0963579	0	0	0	0.0942783	0	0.0940539	0.184782	0.5192	0.344362	0.171538
RRKGKEK	0	0	0	0	0	0	0	0	0	0	0	0.0908383	0	0	0	0	0	0	0	0	0	0	0	0	0	0	0
GKKRSKA	0	0	0	0	0	0	0	0	0	0	0	0	0	0	0	0	0	0	0	0	0	0	0	0.0923909	0	0	0
VSRKRPR	0	0	0	0	0	0	0	0	0	0	0	0	0	0	0	0	0	0	0	0	0	0	0	0	0.0865333	0	0
RIRKKLR	0	0	0	0	0	0	0	0	0	0	0	0	0	0	0	0	0	0	0	0	0	0	0.0940539	0	0	0	0
KKKYKLK	0	0	0	0	0	0	0	0	0	0	0	0	0	0	0	0	0	0	0	0	0	0	0	0	0	0	0.0857689
KHRKHPG	0	0	0	0	0	0	0	0	0	0	0	0	0	0	0	0	0	0	0	0	0	0	0.0940539	0.0923909	0.0865333	0	0.0857689
KTRKHRG	0	0	0	0	0	0	0	0	0	0	0	0	0	0	0	0	0	0	0	0	0	0	0.0940539	0.0923909	0	0	0.0857689
TKRS...M	0.104805	0	0	0	0	0	0	0	0	0	0	0	0	0	0.0932536	0.0934075	0	0	0.0954597	0	0	0	0	0.0923909	0.173067	0.344362	0
IKYFKKFPKD	0	0	0	0	0	0	0	0	0	0	0	0	0	0	0	0	0	0	0	0	0	0	0	0.0923909	0	0	0
KR.{9}KTKK	0	0	0	0	0	0	0	0	0	0	0	0	0	0	0	0	0	0	0	0	0	0	0	0	0	0.0860904	0
KR.{10}KKKL	0	0	0	0	0	0	0	0	0	0	0.0934528	0	0	0	0	0	0	0	0	0	0	0.0920014	0.188108	0.184782	0.0865333	0	0.0857689
KK.{15}KKRK	0	0	0	0	0	0	0	0.101306	0	0	0	0	0	0	0	0	0.0963579	0	0	0	0	0	0.0940539	0.0923909	0.432667	0.430452	0.171538
RRR.{11}KRRK	0	0	0	0	0	0	0	0	0	0	0	0	0	0	0	0	0	0	0	0	0	0	0.0940539	0	0.173067	0	0
HRKYEAPRH.{6}PRKR	0	0	0	0	0	0	0	0	0	0	0	0	0	0	0	0	0	0	0	0	0	0	0.0940539	0.0923909	0.0865333	0.0860904	0
RLKKLKCSK.{19}KTKR	0	0	0	0	0	0	0	0	0	0	0	0	0	0	0	0	0	0	0	0	0	0	0	0.0923909	0	0	0
GGG.{3}K.RR.{6}RGGR.	0	0	0	0	0	0	0	0	0	0	0	0	0	0	0	0	0	0	0	0	0	0	0	0.0923909	0	0	0
[KR]{4}.{20,24}K{1,4}.K	0.104805	0	0	0.0937847	0.0960912	0.192182	0.0994645	0.303917	0	0.111392	0	0.999221	0.1828	0.367801	0.279761	0.653852	0	0.3822	0.286379	0.0968516	0.471391	0.460007	3.47999	6.74453	6.2304	4.90716	6.94728
K[RK]{3,5}.{11,18}[RK]K.{2,3}K	0.20961	0	0	0.0937847	0.192182	0	0	0.101306	0.0993044	0.222784	0.0934528	0.0908383	0.2742	0.275851	0.186507	0.0934075	0.0963579	0.0955501	0.190919	0	0.0942783	0.276004	1.88108	3.60324	3.46133	3.01317	3.68806
MAPSAKATAAKKAVVKGT.GKKALKVRTSATFRLPKTLKLAR	0	0	0	0	0	0	0	0	0	0	0	0	0	0	0	0	0	0	0	0	0	0	0	0.0923909	0	0	0

## Sheet: Table S2
Coraliomargarita_akajimensisGL00839_pro	O07635	36.02	522	235	17	26	530	3	442	4e-66	252
Coraliomargarita_akajimensisGL01698_pro	B1ZNF1	78.34	157	34	0	1	157	1	157	5e-68	256
Coraliomargarita_akajimensisGL01826_pro	O32052	43.02	86	49	0	20	105	4	89	4e-15	80.1
Escherichia_coliGL01274_pro	P30192	99.38	160	1	0	21	180	140	299	1e-89	328
Escherichia_coliGL02648_pro	P0A7B1	100	688	0	0	1	688	1	688	0	1406
Escherichia_coliGL02968_pro	P76639	100	458	0	0	1	458	1	458	0	944
Escherichia_coliGL03165_pro	P77657	39.38	193	102	4	9	188	15	205	3e-31	134
Escherichia_coliGL03588_pro	Q8X826	99.53	428	2	0	1	428	1	428	0	851
Escherichia_coliGL04035_pro	P0ACC0	99.75	398	1	0	1	398	1	398	0	805
Escherichia_coliGL04589_pro	P52125	29.96	237	121	7	6	235	10	208	6e-18	91.3
Escherichia_coli_O157GL00241_pro	Q8X7R5	100	390	0	0	1	390	1	390	0	799
Escherichia_coli_O157GL01162_pro	P69175	100	201	0	0	1	201	1	201	5e-115	412
Escherichia_coli_O157GL02864_pro	O48427	91.54	201	17	0	1	201	1	201	1e-105	381
Escherichia_coli_O157GL03252_pro	P0A7B1	100	688	0	0	1	688	1	688	0	1406
Escherichia_coli_O157GL03588_pro	P76639	96.72	458	15	0	1	458	1	458	0	913
Escherichia_coli_O157GL04095_pro	Q8X826	100	428	0	0	1	428	1	428	0	855
Escherichia_coli_O157GL04594_pro	P0ACC0	100	398	0	0	1	398	1	398	0	807
Haloterrigena_turkmenicaGL01766_pro	Q9HRY3	54.17	72	33	0	1	72	1	72	4e-15	82.4
Haloterrigena_turkmenicaGL03170_pro	A4IKW7	24.97	997	548	37	48	913	31	958	4e-30	134
Nocardia_farcinicaGL00115_pro	P52876	32.66	199	112	7	1	180	1	196	1e-11	70.1
Nocardia_farcinicaGL00128_pro	Q8ENF3	30.21	288	144	12	122	378	5	266	2e-21	104
Nocardia_farcinicaGL01466_pro	P9WFJ5	44.04	604	325	6	16	609	6	606	2e-109	397
Nocardia_farcinicaGL02760_pro	Q9K9G6	38.7	230	140	1	52	280	21	250	2e-40	166
Nocardia_farcinicaGL03121_pro	O30409	34.1	4375	2582	101	23	4294	1056	5232	0	2128
Nocardia_farcinicaGL04580_pro	Q8Y8N0	45.63	355	179	3	37	391	4	344	9e-85	316
Parachlamydia_acanthamoebaeGL00608_pro	Q6MB26	82.5	657	99	2	4	657	9	652	0	1103
Parachlamydia_acanthamoebaeGL01036_pro	Q8TCG2	29.12	182	91	8	358	513	184	353	6e-06	53.1
Phycisphaera_mikurensisGL02456_pro	P21513	37.19	527	303	6	1	525	4	504	9e-97	355
Phycisphaera_mikurensisGL02512_pro	P0CAU3	36.11	108	59	2	213	320	31	128	1e-09	63.9
Phycisphaera_mikurensisGL03124_pro	P94593	37.1	682	382	20	246	915	271	917	8e-110	399
Streptomyces_albusGL01382_pro	P9WMZ9	28.9	263	163	7	107	352	80	335	2e-11	71.6
Streptomyces_albusGL01592_pro	A0R152	66.27	510	154	4	350	843	302	809	0	662
Streptomyces_albusGL02324_pro	P24536	66.89	148	49	0	17	164	58	205	6e-47	186
Streptomyces_albusGL02804_pro	C0H3S6	33.02	106	66	2	1	103	2	105	6e-12	69.3
Streptomyces_albusGL03372_pro	B1MGY6	56.62	325	116	7	1	311	1	314	5e-90	331
Streptomyces_albusGL04001_pro	Q7WY78	28.34	247	134	8	104	334	22	241	8e-13	75.9
Streptomyces_albusGL04084_pro	O32215	30.77	247	130	7	49	288	75	287	3e-22	107
Streptomyces_albusGL04310_pro	P9WMP9	49.86	718	323	10	32	734	4	699	2e-179	630
Streptomyces_albusGL05151_pro	P0AGI7	32.48	351	232	5	66	416	46	391	3e-35	149
Streptomyces_albusGL05682_pro	P13081	31.93	119	72	3	2	120	7	116	9e-09	60.8
Thermoproteus_neutrophilusGL00235_pro	P34422	29.1	299	192	4	290	568	359	657	1e-29	131
Thermoproteus_neutrophilusGL00521_pro	A1RY08	44.73	769	412	10	3	764	9	771	0	641
Thermoproteus_neutrophilusGL00722_pro	Q58DC5	37.57	503	303	5	20	512	72	573	1e-90	334
Thermoproteus_neutrophilusGL01167_pro	Q8ZV65	77.14	105	24	0	15	119	1	105	2e-43	174
Thermoproteus_neutrophilusGL01207_pro	O28881	36.86	236	126	4	4	223	3	231	2e-33	142
Thermoproteus_neutrophilusGL01223_pro	B1Y8V2	100	205	0	0	1	205	1	205	1e-113	408
Thermoproteus_neutrophilusGL01685_pro	B1YAJ4	100	607	0	0	1	607	1	607	0	1213
Thermoproteus_neutrophilusGL01871_pro	O06457	40.76	341	187	8	14	342	22	359	9e-62	237
gi171910298refZP_02925768.1_pro	Q01854	32.83	463	282	10	20	458	9	466	2e-58	226
gi171910496refZP_02925966.1_pro	O07631	49.5	596	297	3	5	598	6	599	1e-169	597
gi171911573refZP_02927043.1_pro	B5YI09	49.34	377	190	1	22	398	2	377	4e-110	398
gi171912254refZP_02927724.1_pro	Q9I1X7	42.71	583	267	13	2	578	6	527	1e-105	384
gi171912313refZP_02927783.1_pro	P55465	47.83	575	294	4	119	688	327	900	1e-138	494
gi171913997refZP_02929467.1_pro	P23747	47.09	446	229	2	3	448	11	449	3e-110	399
gi76789128refYP_328214.1_pro	O84402	99.57	694	3	0	1	694	1	694	0	1421
gi76789156refYP_328242.1_pro	P67131	35.23	193	122	2	149	338	200	392	8e-31	134
gi76789245refYP_328331.1_pro	Q3KLI9	100	132	0	0	1	132	1	132	2e-70	263
gi76789529refYP_328615.1_pro	O84792	100	101	0	0	1	101	1	101	4e-52	202
Aspergillus_nigerGL00028_euk	Q1XGE2	82.27	220	39	0	2	221	5	224	4e-95	348
Aspergillus_nigerGL00169_euk	O59721	36.99	365	196	12	22	381	51	386	2e-46	186
Aspergillus_nigerGL00289_euk	Q09390	34.29	105	60	3	96	193	123	225	5e-07	55.5
Aspergillus_nigerGL00306_euk	Q4WJT7	74.19	837	190	9	1	824	1	824	0	1209
Aspergillus_nigerGL00422_euk	O74862	34.39	285	99	11	1	254	1	228	7e-32	138
Aspergillus_nigerGL00544_euk	Q9ZW29	32.91	158	102	4	349	505	3	157	9e-14	79
Aspergillus_nigerGL00568_euk	O94721	32.86	210	132	4	8	214	7	210	2e-21	102
Aspergillus_nigerGL00586_euk	Q10337	24.88	860	528	22	59	850	59	868	9e-58	226
Aspergillus_nigerGL00699_euk	A2Q9T6	100	606	0	0	1	606	1	606	0	1247
Aspergillus_nigerGL00704_euk	Q03976	41.76	170	87	4	152	312	132	298	6e-27	122
Aspergillus_nigerGL00766_euk	A2QA23	90.32	465	2	1	133	597	1	422	0	831
Aspergillus_nigerGL00801_euk	Q4WRE2	65.48	365	107	5	1	352	1	359	9e-119	427
Aspergillus_nigerGL00827_euk	A2QAB5	100	729	0	0	1	729	1	729	0	1475
Aspergillus_nigerGL00972_euk	Q03525	34.96	123	61	5	1	114	1	113	2e-07	57
Aspergillus_nigerGL01003_euk	A2QAX7	99.63	815	0	1	1	815	1	812	0	1411
Aspergillus_nigerGL01052_euk	Q9SIE0	35.48	124	60	5	238	349	196	311	2e-11	70.9
Aspergillus_nigerGL01300_euk	O14133	34.82	425	227	12	20	439	10	389	2e-54	213
Aspergillus_nigerGL01307_euk	B8JKF4	22.89	166	119	2	1	159	1	164	2e-07	56.2
Aspergillus_nigerGL01313_euk	Q9UTQ5	37.4	246	137	6	37	278	30	262	8e-33	141
Aspergillus_nigerGL01363_euk	O94332	26.88	160	90	4	133	278	37	183	6e-06	52.8
Aspergillus_nigerGL01416_euk	E7QBZ1	70.87	309	88	2	1	308	1	308	2e-121	435
Aspergillus_nigerGL01456_euk	Q8NKF4	96.17	392	15	0	1	392	1	392	0	790
Aspergillus_nigerGL01487_euk	O60182	43.41	949	437	17	105	1014	18	905	0	734
Aspergillus_nigerGL01565_euk	Q10178	60.69	1239	408	16	9	1231	26	1201	0	1473
Aspergillus_nigerGL01660_euk	A5AA68	100	522	0	0	1	522	1	522	0	1057
Aspergillus_nigerGL01721_euk	P28745	39.51	453	242	12	63	514	50	471	2e-81	303
Aspergillus_nigerGL01745_euk	Q66KD5	62.96	54	18	1	411	464	354	405	1e-17	91.3
Aspergillus_nigerGL01817_euk	Q9P7Z6	53.7	54	25	0	1	54	1	54	7e-07	55.5
Aspergillus_nigerGL01840_euk	Q9P6R0	40.14	563	256	14	59	615	3	490	6e-82	305
Aspergillus_nigerGL01894_euk	A2QE38	100	580	0	0	1	580	1	580	0	1155
Aspergillus_nigerGL01952_euk	O14229	28.05	442	235	10	23	461	14	375	1e-41	171
Aspergillus_nigerGL02043_euk	Q9P7D4	36.51	126	76	2	106	231	797	918	3e-17	89
Aspergillus_nigerGL02047_euk	Q5ZMJ9	51.13	133	62	3	19	150	34	164	5e-31	135
Aspergillus_nigerGL02242_euk	O94397	38.43	281	142	9	110	381	79	337	2e-37	157
Aspergillus_nigerGL02260_euk	A2QFG8	100	686	0	0	1	686	1	686	0	1420
Aspergillus_nigerGL02273_euk	Q12381	50.27	941	430	11	1	938	1	906	0	912
Aspergillus_nigerGL02478_euk	P42837	50.14	706	312	10	124	810	16	700	0	696
Aspergillus_nigerGL02657_euk	Q9Y7D5	35.08	2637	1528	47	11	2575	5	2529	0	1397
Aspergillus_nigerGL02852_euk	Q75E67	40.78	103	58	3	3	104	6	106	2e-11	70.1
Aspergillus_nigerGL03121_euk	O14113	50	92	44	1	81	172	68	157	1e-16	87.4
Aspergillus_nigerGL03275_euk	Q9US36	21.86	398	273	12	366	739	322	705	7e-10	67
Aspergillus_nigerGL03345_euk	O14013	22.75	334	188	13	115	436	74	349	1e-07	58.9
Aspergillus_nigerGL03363_euk	Q9UT32	31.09	357	180	10	14	366	8	302	2e-32	140
Aspergillus_nigerGL03383_euk	P55201	34.89	493	266	8	337	826	213	653	1e-83	312
Aspergillus_nigerGL03416_euk	Q9Y7Y5	32.37	312	157	11	10	320	3	261	5e-34	146
Aspergillus_nigerGL03611_euk	P31384	39.45	109	60	3	205	312	335	438	2e-09	64.7
Aspergillus_nigerGL03703_euk	O59751	46.17	600	287	10	1	576	1	588	4e-144	513
Aspergillus_nigerGL03794_euk	P16081	38.97	839	469	17	214	1022	91	916	4e-167	589
Aspergillus_nigerGL04060_euk	Q9GZU8	40.96	83	44	2	5	86	15	93	7e-06	51.2
Aspergillus_nigerGL04118_euk	Q4R380	32.11	545	306	13	175	706	80	573	9e-65	248
Aspergillus_nigerGL04127_euk	O97581	33.33	153	74	7	59	192	129	272	2e-08	62
Aspergillus_nigerGL04250_euk	O60132	66.28	86	29	0	124	209	120	205	7e-29	129
Aspergillus_nigerGL04448_euk	Q8TFZ1	78.27	1077	183	14	1	1045	1	1058	0	1658
Aspergillus_nigerGL04516_euk	O74746	42.08	202	116	1	12	212	8	209	2e-32	139
Aspergillus_nigerGL04832_euk	Q9UTN0	27.11	439	225	19	26	445	18	380	3e-16	87.8
Aspergillus_nigerGL04871_euk	C4YTQ0	42.62	488	234	9	183	632	626	1105	7e-107	388
Aspergillus_nigerGL05275_euk	Q1MTN9	26.33	600	320	26	56	604	6	534	8e-23	109
Aspergillus_nigerGL05395_euk	Q5BAH2	79.81	1040	205	4	19	1055	3	1040	0	1662
Aspergillus_nigerGL05408_euk	P38699	24.81	399	248	9	277	640	318	699	3e-24	114
Aspergillus_nigerGL05418_euk	Q5AGC4	32.84	134	65	2	83	194	208	338	7e-12	72.4
Aspergillus_nigerGL05467_euk	O60094	29.35	995	587	30	23	974	7	928	2e-99	364
Aspergillus_nigerGL05676_euk	Q09811	50.25	607	278	9	585	1177	471	1067	1e-170	601
Aspergillus_nigerGL05813_euk	Q10435	43.59	624	276	12	1204	1809	1082	1647	6e-135	483
Aspergillus_nigerGL05846_euk	Q10332	39	441	210	10	339	762	226	624	1e-79	298
Aspergillus_nigerGL05909_euk	Q5AJU7	54.22	83	38	0	136	218	21	103	1e-16	88.6
Aspergillus_nigerGL05910_euk	Q5AJU7	54.22	83	38	0	136	218	21	103	1e-16	88.6
Aspergillus_nigerGL05988_euk	O74828	40.29	747	341	21	5	713	3	682	1e-117	424
Aspergillus_nigerGL06004_euk	Q10274	53.12	64	30	0	447	510	134	197	2e-11	71.2
Aspergillus_nigerGL06057_euk	Q3KPR1	35.19	108	68	1	21	128	19	124	3e-11	68.9
Aspergillus_nigerGL06062_euk	Q2T9Y1	36.65	161	95	3	119	279	108	261	4e-23	108
Aspergillus_nigerGL06063_euk	Q9Y7Y3	37.98	208	107	12	113	308	31	228	1e-17	90.9
Aspergillus_nigerGL06112_euk	Q01448	33.51	191	83	6	496	662	450	620	6e-18	93.2
Aspergillus_nigerGL06119_euk	P53883	33.33	426	168	14	10	371	30	403	7e-45	181
Aspergillus_nigerGL06140_euk	P78987	79.19	149	31	0	1	149	1	149	5e-67	252
Aspergillus_nigerGL06144_euk	P53236	33.43	682	394	18	50	682	19	689	1e-88	328
Aspergillus_nigerGL06146_euk	P50582	46.4	444	210	7	21	453	7	433	1e-106	387
Aspergillus_nigerGL06155_euk	P53692	32.08	1063	660	13	95	1125	95	1127	8e-152	538
Aspergillus_nigerGL06180_euk	Q4WAS9	74.12	1731	392	25	1	1711	1	1695	0	2323
Aspergillus_nigerGL06208_euk	P46669	25.74	136	90	4	81	216	45	169	5e-10	66.2
Aspergillus_nigerGL06454_euk	D0LI56	35.07	211	134	2	157	366	22	230	3e-27	123
Aspergillus_nigerGL06461_euk	Q55DU4	27.84	291	181	10	13	296	15	283	2e-15	84
Aspergillus_nigerGL06482_euk	Q09693	27.22	474	264	13	173	642	75	471	7e-38	159
Aspergillus_nigerGL06617_euk	P16425	25.53	795	497	27	446	1196	109	852	6e-42	174
Aspergillus_nigerGL06881_euk	A6NDR6	40.74	81	39	2	181	252	152	232	5e-10	66.6
Aspergillus_nigerGL06913_euk	A2R156	100	285	0	0	1	285	1	285	2e-165	581
Aspergillus_nigerGL06967_euk	Q04031	42.71	96	53	2	15	110	27	120	2e-08	59.3
Aspergillus_nigerGL07008_euk	O94311	48.18	110	44	3	1	109	1	98	4e-21	103
Aspergillus_nigerGL07051_euk	Q00730	34.09	528	328	8	1	517	26	544	2e-96	353
Aspergillus_nigerGL07086_euk	P43549	45.65	322	148	5	157	472	300	600	5e-65	249
Aspergillus_nigerGL07285_euk	Q7SBD5	81.38	247	46	0	5	251	2	248	1e-103	376
Aspergillus_nigerGL07454_euk	Q5M9G6	36.39	294	148	7	54	329	89	361	5e-37	155
Aspergillus_nigerGL07514_euk	Q9UTN0	27.14	339	196	18	260	576	185	494	7e-11	70.1
Aspergillus_nigerGL07664_euk	O35071	50.49	408	173	8	80	482	2	385	4e-107	389
Aspergillus_nigerGL07695_euk	Q9WZ31	22.9	262	151	6	450	704	98	315	3e-11	71.2
Aspergillus_nigerGL07835_euk	A2R4K5	96.31	379	1	1	1	366	1	379	0	638
Aspergillus_nigerGL08014_euk	Q66KB0	39.05	274	125	7	2	275	56	287	1e-41	171
Aspergillus_nigerGL08026_euk	P22216	33.8	432	255	11	91	522	66	466	1e-59	232
Aspergillus_nigerGL08045_euk	Q28WQ1	54.66	611	235	10	6	604	3	583	0	643
Aspergillus_nigerGL08428_euk	O59741	20.86	465	297	14	15	422	12	462	1e-16	89
Aspergillus_nigerGL08466_euk	O94268	55.15	544	205	10	66	586	28	555	1e-160	567
Aspergillus_nigerGL08569_euk	Q2UQ97	60.28	564	159	20	1	547	1	516	6e-156	551
Aspergillus_nigerGL08571_euk	Q9UTN0	22.92	349	244	11	262	607	173	499	7e-10	66.6
Aspergillus_nigerGL08599_euk	O94514	67.19	445	142	2	1	445	1	441	4e-179	628
Aspergillus_nigerGL08687_euk	A2R7P5	96	1201	0	2	1	1153	1	1201	0	2047
Aspergillus_nigerGL08770_euk	Q5BKM6	33.19	479	223	17	281	752	24	412	4e-59	230
Aspergillus_nigerGL08846_euk	P16157	23.91	757	449	26	344	1075	112	766	3e-20	101
Aspergillus_nigerGL08948_euk	O13921	40.83	938	515	14	58	986	27	933	0	669
Aspergillus_nigerGL08964_euk	O94312	27.27	121	67	3	145	263	120	221	1e-07	58.9
Aspergillus_nigerGL08986_euk	Q4WCH5	70.02	527	142	10	2	519	16	535	0	640
Aspergillus_nigerGL09156_euk	A2R9H9	100	1697	0	0	1	1697	1	1697	0	3522
Aspergillus_nigerGL09186_euk	P38805	44.96	238	102	5	208	443	85	295	6e-55	215
Aspergillus_nigerGL09206_euk	O43102	89.75	488	46	3	1	485	1	487	0	858
Aspergillus_nigerGL09391_euk	Q4WVH3	83.31	803	123	3	1	800	1	795	0	1279
Aspergillus_nigerGL09505_euk	Q68CJ6	27.93	290	171	9	241	523	101	359	5e-17	90.9
Aspergillus_nigerGL09552_euk	Q09799	34.3	586	285	19	35	566	58	597	1e-53	211
Aspergillus_nigerGL09650_euk	P36080	38.82	170	96	2	362	523	255	424	1e-16	89
Aspergillus_nigerGL09900_euk	O74978	42.93	198	108	3	145	341	34	227	5e-38	159
Aspergillus_nigerGL09930_euk	Q5KY23	31.76	425	246	13	1	419	1	387	1e-41	171
Aspergillus_nigerGL09987_euk	Q9UT20	28.96	335	145	12	49	371	27	280	4e-22	105
Aspergillus_nigerGL10073_euk	Q2UGQ8	87.76	474	56	1	1	472	1	474	0	886
Aspergillus_nigerGL10127_euk	Q2UGU3	85.9	1057	114	11	1	1053	1	1026	0	1690
Aspergillus_nigerGL10128_euk	Q9P6Q6	33.68	288	143	10	468	750	56	300	4e-32	140
Aspergillus_nigerGL10156_euk	Q96UP3	20.38	1006	685	33	97	1039	61	1013	3e-27	125
Aspergillus_nigerGL10236_euk	Q9UTK6	26.81	731	457	20	74	769	105	792	2e-77	291
Aspergillus_nigerGL10299_euk	Q9C0Z7	72.38	239	64	1	1	237	1	239	4e-95	347
Aspergillus_nigerGL10301_euk	Q9P4Z1	34.06	2584	1469	61	1	2465	1	2468	0	1225
Aspergillus_nigerGL10324_euk	P35817	34.99	543	280	14	283	799	151	646	2e-84	314
Aspergillus_nigerGL10345_euk	O94538	31.96	682	376	26	2	640	8	644	5e-52	206
Aspergillus_nigerGL10394_euk	P83103	27.25	334	184	10	225	548	248	532	1e-27	125
Aspergillus_nigerGL10501_euk	Q9HFF5	29.42	486	285	19	1	472	687	1128	6e-40	166
Eremothecium_cymbalariaeGL00096_euk	P38852	31.56	282	160	7	98	373	86	340	1e-34	147
Eremothecium_cymbalariaeGL00254_euk	P40573	38.81	219	94	5	102	315	1	184	3e-16	85.9
Eremothecium_cymbalariaeGL00371_euk	P38904	34.04	996	512	34	1	915	1	932	1e-93	345
Eremothecium_cymbalariaeGL00391_euk	C5E042	43.11	856	441	16	17	860	18	839	0	681
Eremothecium_cymbalariaeGL00403_euk	Q06163	36.4	838	509	10	30	843	31	868	1e-153	544
Eremothecium_cymbalariaeGL00429_euk	Q752Q3	75.27	728	173	5	1	726	1	723	0	1108
Eremothecium_cymbalariaeGL00452_euk	Q6CKR8	90.02	441	44	0	1	441	1	441	0	817
Eremothecium_cymbalariaeGL00506_euk	P89105	54.67	1070	453	12	7	1070	10	1053	0	1126
Eremothecium_cymbalariaeGL00595_euk	P25626	60.13	158	62	1	17	173	12	169	3e-51	201
Eremothecium_cymbalariaeGL00642_euk	P09064	74.91	283	63	3	2	278	3	283	7e-103	373
Eremothecium_cymbalariaeGL00694_euk	P22149	45.76	354	143	8	74	385	95	441	5e-72	272
Eremothecium_cymbalariaeGL00701_euk	Q755A5	76.68	476	108	2	79	554	63	535	0	776
Eremothecium_cymbalariaeGL00746_euk	P02406	88.59	149	17	0	1	149	1	149	5e-75	279
Eremothecium_cymbalariaeGL00778_euk	P54000	73.49	83	22	0	54	136	40	122	9e-30	130
Eremothecium_cymbalariaeGL00971_euk	P53732	73.86	153	38	1	13	163	1	153	3e-60	230
Eremothecium_cymbalariaeGL01076_euk	Q758T8	54.53	761	265	14	9	761	1	688	0	728
Eremothecium_cymbalariaeGL01084_euk	Q75BJ7	59.86	431	152	8	1	422	1	419	8e-133	474
Eremothecium_cymbalariaeGL01096_euk	P31380	76.76	598	128	5	497	1089	534	1125	0	938
Eremothecium_cymbalariaeGL01147_euk	Q03525	75	108	26	1	1	107	1	108	2e-42	172
Eremothecium_cymbalariaeGL01259_euk	P40971	48	50	22	1	10	55	139	188	2e-06	54.7
Eremothecium_cymbalariaeGL01399_euk	P40355	35.21	727	409	17	188	878	126	826	2e-104	381
Eremothecium_cymbalariaeGL01525_euk	P53950	41.67	276	126	4	826	1081	902	1162	1e-51	205
Eremothecium_cymbalariaeGL01550_euk	P46678	47.46	590	271	11	1	567	1	574	7e-135	481
Eremothecium_cymbalariaeGL01582_euk	Q74Z27	81.9	1188	208	5	289	1471	228	1413	0	1959
Eremothecium_cymbalariaeGL01760_euk	P38070	60.8	477	150	7	86	537	61	525	5e-156	551
Eremothecium_cymbalariaeGL01841_euk	P0CH09	99.22	128	1	0	1	128	1	128	1e-69	261
Eremothecium_cymbalariaeGL01875_euk	Q759R7	94.06	387	23	0	1	387	1	387	0	751
Eremothecium_cymbalariaeGL01884_euk	A6ZZ19	45.21	376	171	7	360	718	450	807	8e-80	298
Eremothecium_cymbalariaeGL01921_euk	P34161	46.54	217	90	7	169	379	144	340	3e-36	153
Eremothecium_cymbalariaeGL01953_euk	P39520	40.69	1069	445	34	40	965	49	1071	1e-154	548
Eremothecium_cymbalariaeGL01969_euk	P39001	76.71	73	17	0	742	814	764	836	4e-30	134
Eremothecium_cymbalariaeGL02032_euk	P42900	28.76	692	396	26	75	741	24	643	1e-52	208
Eremothecium_cymbalariaeGL02088_euk	P43634	55.57	619	254	8	9	622	39	641	0	654
Eremothecium_cymbalariaeGL02105_euk	Q04598	70.15	67	19	1	44	109	39	105	6e-18	89.4
Eremothecium_cymbalariaeGL02186_euk	P40548	44.57	92	51	0	83	174	68	159	8e-11	66.6
Eremothecium_cymbalariaeGL02194_euk	P40568	32.32	557	269	19	12	496	18	538	3e-55	216
Eremothecium_cymbalariaeGL02210_euk	Q75EI5	74.49	588	136	6	1	578	1	584	0	855
Eremothecium_cymbalariaeGL02383_euk	Q03735	35.14	1016	451	30	158	1051	196	1125	1e-132	475
Eremothecium_cymbalariaeGL02413_euk	P24583	62.12	1188	360	19	4	1143	6	1151	0	1448
Eremothecium_cymbalariaeGL02478_euk	Q12460	86.77	446	58	1	1	445	1	446	0	816
Eremothecium_cymbalariaeGL02505_euk	P06779	51.58	570	258	9	1	561	1	561	1e-147	524
Eremothecium_cymbalariaeGL02554_euk	Q08873	68.21	195	60	2	2	194	6	200	3e-73	274
Eremothecium_cymbalariaeGL02558_euk	Q758X6	81.31	658	121	1	1	656	1	658	0	1107
Eremothecium_cymbalariaeGL02786_euk	P32607	61.15	157	50	5	1	154	1	149	1e-44	179
Eremothecium_cymbalariaeGL02787_euk	P40327	92.24	438	32	2	1	437	1	437	0	790
Eremothecium_cymbalariaeGL02793_euk	Q03435	52.13	211	82	6	13	222	10	202	7e-48	190
Eremothecium_cymbalariaeGL02857_euk	Q12000	74.34	339	76	6	1	329	1	338	2e-136	485
Eremothecium_cymbalariaeGL02861_euk	Q75CK5	51	1253	519	23	1	1204	1	1207	0	969
Eremothecium_cymbalariaeGL02869_euk	P38928	37.41	874	442	21	3	827	4	821	2e-140	500
Eremothecium_cymbalariaeGL03010_euk	P38961	64.47	394	114	5	1	370	1	392	9e-131	466
Eremothecium_cymbalariaeGL03100_euk	P15436	74.68	1090	268	5	8	1092	11	1097	0	1734
Eremothecium_cymbalariaeGL03136_euk	Q751P0	65.26	190	61	2	1	189	1	186	4e-65	248
Eremothecium_cymbalariaeGL03213_euk	Q04217	64.65	1287	396	10	1	1258	1	1257	0	1675
Eremothecium_cymbalariaeGL03323_euk	P41891	50	186	88	3	209	391	261	444	2e-48	193
Eremothecium_cymbalariaeGL03375_euk	Q752L7	49.35	308	135	4	1	308	1	287	4e-75	281
Eremothecium_cymbalariaeGL03522_euk	Q02100	32.36	615	267	19	2	481	5	605	2e-51	203
Eremothecium_cymbalariaeGL03535_euk	Q07623	59.09	220	82	3	5	216	6	225	6e-49	193
Eremothecium_cymbalariaeGL03589_euk	Q75E67	47.41	348	159	6	8	355	8	331	1e-81	303
Eremothecium_cymbalariaeGL03725_euk	P40072	38.3	188	103	4	72	255	86	264	8e-28	124
Eremothecium_cymbalariaeGL03750_euk	Q12049	45.45	330	172	3	259	580	141	470	1e-77	291
Eremothecium_cymbalariaeGL03822_euk	P49380	90.33	900	85	2	1	899	1	899	0	1588
Eremothecium_cymbalariaeGL03940_euk	P13259	59.2	402	103	4	2	388	3	358	1e-126	453
Eremothecium_cymbalariaeGL04136_euk	P36049	73.62	254	64	1	137	387	173	426	1e-107	390
Eremothecium_cymbalariaeGL04141_euk	Q757Y8	75.41	667	160	4	19	682	19	684	0	1036
Eremothecium_cymbalariaeGL04166_euk	P25357	54.37	320	129	4	456	768	447	756	5e-90	333
Eremothecium_cymbalariaeGL04185_euk	P05085	47.96	909	392	19	39	908	14	880	0	813
Eremothecium_cymbalariaeGL04189_euk	Q06681	43.04	762	391	12	580	1319	634	1374	5e-172	606
Eremothecium_cymbalariaeGL04221_euk	A6ZRW0	39.61	356	174	5	50	397	4	326	4e-55	216
Eremothecium_cymbalariaeGL04292_euk	P47083	61.02	431	154	7	196	624	175	593	1e-127	457
Eremothecium_cymbalariaeGL04362_euk	Q00776	70.04	474	113	3	1	445	1	474	0	708
Eremothecium_cymbalariaeGL04374_euk	Q12495	39.29	593	330	14	13	586	16	597	7e-83	308
Eremothecium_cymbalariaeGL04385_euk	P04802	79.37	538	108	2	25	559	20	557	0	900
Gibberella_zeaeGL00097_euk	O31784	33.02	106	67	2	21	125	2235	2337	3e-08	60.1
Gibberella_zeaeGL00322_euk	Q9D9X6	28.26	184	106	8	99	262	25	202	4e-10	65.9
Gibberella_zeaeGL00374_euk	P25357	38.75	80	47	1	1522	1601	874	951	1e-10	70.9
Gibberella_zeaeGL00377_euk	O60182	50.78	701	312	7	310	1003	229	903	0	707
Gibberella_zeaeGL00486_euk	O74862	47.26	237	105	5	1	226	1	228	3e-50	199
Gibberella_zeaeGL00617_euk	O60055	27.92	2668	1692	62	11	2625	2	2491	0	924
Gibberella_zeaeGL00779_euk	Q03973	29.51	122	70	4	115	222	66	185	7e-06	52
Gibberella_zeaeGL00931_euk	Q0P5W1	24.52	1297	788	38	198	1471	132	1260	7e-90	333
Gibberella_zeaeGL00942_euk	O13878	22.25	818	483	31	63	848	8	704	6e-32	140
Gibberella_zeaeGL00949_euk	Q08BS4	34.72	337	171	14	537	866	446	740	3e-39	164
Gibberella_zeaeGL00960_euk	P21339	27.86	341	190	11	44	342	72	398	2e-31	139
Gibberella_zeaeGL00963_euk	Q9UUK4	40.19	107	55	6	7	110	8	108	1e-06	53.5
Gibberella_zeaeGL00995_euk	Q4IPB3	100	548	0	0	1	548	1	548	0	1123
Gibberella_zeaeGL01017_euk	P0CE41	38.75	80	37	2	1	68	16	95	4e-07	57.4
Gibberella_zeaeGL01060_euk	O43120	38.7	354	179	8	26	366	13	341	2e-53	210
Gibberella_zeaeGL01155_euk	Q2HFA6	41.56	385	177	8	1	354	1	368	1e-58	227
Gibberella_zeaeGL01182_euk	Q4INS6	100	581	0	0	1	581	1	581	0	1207
Gibberella_zeaeGL01200_euk	Q9P3S1	48.27	663	273	9	6	634	4	630	1e-174	613
Gibberella_zeaeGL01261_euk	O94312	24.38	361	203	11	150	484	120	436	4e-17	90.1
Gibberella_zeaeGL01344_euk	Q9ZW30	34	100	65	1	275	373	4	103	1e-08	61.6
Gibberella_zeaeGL01397_euk	O94751	38.5	426	224	14	799	1211	640	1040	9e-77	289
Gibberella_zeaeGL01415_euk	Q8IDX6	28.57	168	105	5	233	394	2741	2899	7e-08	59.7
Gibberella_zeaeGL01470_euk	O74910	23.95	430	249	15	484	894	253	623	2e-16	89.4
Gibberella_zeaeGL01475_euk	P07038	86.13	923	124	3	1	922	1	920	0	1584
Gibberella_zeaeGL01560_euk	Q96UP3	23.69	574	368	20	110	645	61	602	4e-27	125
Gibberella_zeaeGL01651_euk	Q4WE58	43.62	525	246	10	218	724	5	497	1e-117	424
Gibberella_zeaeGL02006_euk	P0C224	98.35	121	2	0	1	121	8	128	5e-65	245
Gibberella_zeaeGL02076_euk	Q4IL82	100	1904	0	0	1	1904	1	1904	0	3956
Gibberella_zeaeGL02130_euk	Q8NIW7	81.98	455	46	9	1139	1560	1	452	0	738
Gibberella_zeaeGL02516_euk	Q70GH4	35.56	599	355	13	5	592	10	588	5e-92	340
Gibberella_zeaeGL02577_euk	P53125	33.33	267	139	7	1	228	1	267	7e-31	136
Gibberella_zeaeGL02583_euk	Q6GMH0	32.13	249	131	5	128	338	82	330	2e-29	130
Gibberella_zeaeGL02592_euk	Q7SBD5	82.93	246	42	0	30	275	3	248	2e-106	385
Gibberella_zeaeGL02797_euk	P21228	30.6	634	322	19	317	898	246	813	2e-75	285
Gibberella_zeaeGL02828_euk	Q8X225	59.59	344	122	4	1	340	1	331	3e-119	428
Gibberella_zeaeGL02919_euk	P28349	29.29	751	397	20	23	715	7	681	6e-77	289
Gibberella_zeaeGL02959_euk	Q9P380	35.36	625	356	12	8	613	12	607	8e-100	365
Gibberella_zeaeGL03822_euk	P33181	25.31	482	278	12	5	468	13	430	3e-33	143
Gibberella_zeaeGL04153_euk	P87234	45.75	400	175	9	567	962	233	594	1e-95	351
Gibberella_zeaeGL04331_euk	Q299F9	25.95	370	194	12	7	359	46	352	6e-21	102
Gibberella_zeaeGL04438_euk	O14207	24.18	459	302	13	1091	1537	761	1185	2e-30	137
Gibberella_zeaeGL04440_euk	Q9UUI3	44.34	521	251	13	5	509	43	540	1e-97	357
Gibberella_zeaeGL04470_euk	Q4IEK8	99.83	586	1	0	1	586	1	586	0	1207
Gibberella_zeaeGL04590_euk	P46669	25.26	285	164	8	186	449	43	299	8e-16	85.5
Gibberella_zeaeGL04940_euk	Q9ULJ7	32.78	302	191	4	61	350	600	901	2e-29	132
Gibberella_zeaeGL05099_euk	Q9UT32	34.43	334	178	9	25	354	15	311	2e-39	163
Gibberella_zeaeGL05110_euk	O60177	31.41	277	145	10	289	538	385	643	8e-24	113
Gibberella_zeaeGL05132_euk	P46672	37.59	399	192	13	8	390	19	376	2e-47	190
Gibberella_zeaeGL05165_euk	Q6CLI2	41.16	639	284	13	295	927	399	951	3e-130	466
Gibberella_zeaeGL05437_euk	Q7SA95	62.38	646	230	6	7	643	3	644	0	851
Gibberella_zeaeGL05456_euk	Q4IBS2	100	767	0	0	1	767	1	767	0	1556
Gibberella_zeaeGL05484_euk	Q6C0K9	24.65	779	427	34	102	803	66	761	5e-38	160
Gibberella_zeaeGL05516_euk	O94397	45.28	212	94	5	217	415	127	329	3e-35	150
Gibberella_zeaeGL05582_euk	Q70CQ2	28.46	629	384	17	1576	2180	1876	2462	1e-61	240
Gibberella_zeaeGL05620_euk	Q9LFE0	40	90	38	2	701	774	26	115	6e-06	53.9
Gibberella_zeaeGL05633_euk	Q52E73	48.26	344	144	14	1	328	1	326	3e-63	242
Gibberella_zeaeGL05639_euk	Q4IB89	100	2813	0	0	1	2813	1	2813	0	5822
Gibberella_zeaeGL05679_euk	O94480	40.71	140	78	2	180	317	116	252	2e-21	103
Gibberella_zeaeGL05705_euk	Q68FJ6	24.36	427	202	16	65	487	1	310	6e-21	102
Gibberella_zeaeGL05806_euk	O74828	36.5	715	332	20	17	679	20	664	3e-99	363
Gibberella_zeaeGL06004_euk	Q5BAH2	42.16	1046	532	12	323	1320	20	1040	0	778
Gibberella_zeaeGL06009_euk	Q54DY9	31.55	355	185	10	132	482	110	410	3e-38	160
Gibberella_zeaeGL06025_euk	O74999	26.05	572	377	16	45	604	7	544	7e-44	179
Gibberella_zeaeGL06084_euk	Q2U3W4	48.39	498	220	9	5	491	3	474	2e-122	439
Gibberella_zeaeGL06133_euk	O60260	44.62	65	34	1	589	651	397	461	1e-07	59.3
Gibberella_zeaeGL06146_euk	Q03900	33.33	345	173	10	13	310	6	340	1e-43	177
Gibberella_zeaeGL06167_euk	O02193	33.02	318	128	9	227	544	541	773	8e-41	169
Gibberella_zeaeGL06174_euk	Q00586	59.26	1031	358	26	1	989	1	1011	0	952
Gibberella_zeaeGL06191_euk	O74365	26.36	717	418	28	353	1047	192	820	3e-37	158
Gibberella_zeaeGL06245_euk	Q92363	38.68	106	40	3	29	134	38	118	5e-09	59.7
Gibberella_zeaeGL06363_euk	P40991	65.34	427	138	2	237	663	195	611	8e-170	597
Gibberella_zeaeGL06399_euk	O94538	35.74	305	170	9	333	619	353	649	7e-35	149
Gibberella_zeaeGL06412_euk	O13689	52.38	126	58	2	3	128	11	134	1e-25	116
Gibberella_zeaeGL06469_euk	Q12094	53.92	217	97	2	16	229	22	238	9e-66	251
Gibberella_zeaeGL06580_euk	Q4WK35	25.66	495	291	15	86	548	174	623	1e-23	111
Gibberella_zeaeGL06631_euk	Q6ZFZ4	31.48	305	167	10	150	447	1739	2008	7e-32	140
Gibberella_zeaeGL06757_euk	Q10156	52.58	388	161	7	287	673	319	684	6e-115	415
Gibberella_zeaeGL06814_euk	Q80XC6	24.29	910	514	29	280	1076	312	1159	3e-35	151
Gibberella_zeaeGL06911_euk	A4RA36	56.38	188	72	5	1	180	1	186	1e-43	176
Gibberella_zeaeGL06934_euk	A4R4R3	60.17	1077	398	11	1	1050	1	1073	0	1256
Gibberella_zeaeGL06969_euk	Q4I7F9	100	721	0	0	1	721	1	721	0	1477
Gibberella_zeaeGL07068_euk	O42668	33.6	982	562	24	32	1008	14	910	5e-140	499
Gibberella_zeaeGL07076_euk	Q09698	32.5	280	153	10	791	1051	262	524	5e-35	150
Gibberella_zeaeGL07171_euk	Q10178	61.51	1156	379	11	70	1209	89	1194	0	1444
Gibberella_zeaeGL07175_euk	Q12220	43.43	997	465	23	1	956	1	939	0	776
Gibberella_zeaeGL07227_euk	Q08746	47.69	195	79	5	10	186	9	198	7e-37	153
Gibberella_zeaeGL07260_euk	O13988	22.53	435	212	18	75	503	201	516	2e-11	71.6
Gibberella_zeaeGL07326_euk	O43102	79.47	453	88	2	5	452	1	453	0	749
Gibberella_zeaeGL07360_euk	P40480	28.73	355	202	12	352	675	327	661	8e-23	110
Gibberella_zeaeGL07416_euk	Q4I662	100	547	0	0	1	547	1	547	0	1113
Gibberella_zeaeGL07436_euk	C8V8H5	44.44	576	241	14	78	603	47	593	4e-111	402
Gibberella_zeaeGL07453_euk	P36519	35.08	248	152	3	104	351	52	290	2e-36	153
Gibberella_zeaeGL07519_euk	C7YTL6	76.19	315	69	4	1	314	1	310	1e-99	363
Gibberella_zeaeGL07552_euk	O14617	33.29	757	364	20	1	734	72	710	7e-99	362
Gibberella_zeaeGL07562_euk	Q04031	44.79	96	48	2	24	114	25	120	1e-09	63.2
Gibberella_zeaeGL07616_euk	P50276	29.95	394	235	9	12	402	28	383	3e-48	194
Gibberella_zeaeGL07975_euk	P50582	45.92	429	198	7	70	485	36	443	4e-104	379
Gibberella_zeaeGL07976_euk	P78987	81.21	149	28	0	1	149	1	149	2e-68	257
Gibberella_zeaeGL07977_euk	A7UXD4	52.81	924	328	19	42	859	146	1067	0	916
Gibberella_zeaeGL08189_euk	Q01115	40.52	306	161	9	1	293	126	423	5e-47	189
Gibberella_zeaeGL08571_euk	O80358	37.54	325	172	9	1	322	1	297	9e-50	197
Gibberella_zeaeGL08601_euk	Q10325	44.33	406	214	5	434	839	2	395	3e-89	330
Gibberella_zeaeGL08696_euk	P36626	31.76	170	110	3	1	164	1	170	1e-13	79
Gibberella_zeaeGL08743_euk	A1DMX4	48.85	741	310	15	16	703	109	833	0	637
Gibberella_zeaeGL08746_euk	C7YM38	87.48	671	69	8	1	665	1	662	0	1173
Gibberella_zeaeGL08762_euk	P41812	25.28	898	521	32	35	870	33	842	3e-58	227
Gibberella_zeaeGL08969_euk	O94465	26.17	214	134	5	52	265	88	277	7e-20	97.8
Gibberella_zeaeGL08976_euk	Q9Y7Y3	43.33	150	60	8	203	341	93	228	1e-17	90.9
Gibberella_zeaeGL09040_euk	Q92353	40.83	551	235	10	7	557	5	464	7e-113	408
Gibberella_zeaeGL09083_euk	Q9P791	43.26	178	99	2	499	675	5	181	1e-34	149
Gibberella_zeaeGL09113_euk	Q9Y7Y5	34.69	245	116	8	474	709	52	261	6e-29	130
Gibberella_zeaeGL09145_euk	Q2H0G2	44.8	1518	753	31	23	1479	77	1570	0	1203
Gibberella_zeaeGL09387_euk	Q54DY9	33.26	457	240	13	78	531	62	456	2e-58	228
Gibberella_zeaeGL09526_euk	P87121	32.88	1253	729	29	40	1275	13	1170	0	650
Gibberella_zeaeGL09639_euk	O94627	30.69	189	106	11	36	220	3	170	9e-09	62
Gibberella_zeaeGL09714_euk	Q9UTN0	25	388	254	10	34	406	22	387	1e-17	92.4
Gibberella_zeaeGL09749_euk	Q09776	40.35	171	84	6	66	236	19	171	2e-22	105
Gibberella_zeaeGL09772_euk	P24552	83.1	361	61	0	349	709	1	361	0	650
Gibberella_zeaeGL09887_euk	O74746	47.06	170	89	1	28	196	20	189	3e-34	144
Gibberella_zeaeGL09890_euk	Q9US36	25.83	542	335	16	450	985	301	781	3e-44	181
Gibberella_zeaeGL09912_euk	Q6CF40	28.36	134	68	5	55	165	35	163	9e-09	61.2
Gibberella_zeaeGL09921_euk	Q9Y8G8	59.49	1222	462	12	71	1277	19	1222	0	1486
Gibberella_zeaeGL09927_euk	Q7SAF6	70.4	777	221	6	1	773	1	772	0	1045
Gibberella_zeaeGL10085_euk	Q9UTH0	21.79	693	453	17	591	1263	458	1081	5e-22	107
Gibberella_zeaeGL10129_euk	Q03016	23.9	523	309	17	393	879	474	943	3e-27	124
Gibberella_zeaeGL10189_euk	P28266	44.55	202	87	5	441	640	3	181	8e-36	152
Gibberella_zeaeGL10208_euk	P42698	33.91	174	94	5	316	480	213	374	3e-17	90.5
Gibberella_zeaeGL10416_euk	P40553	41.42	169	86	8	78	241	51	211	1e-24	113
Gibberella_zeaeGL10504_euk	P41412	33.71	534	302	14	9	524	2	501	2e-64	247
Gibberella_zeaeGL10635_euk	Q9C0V9	54.39	57	26	0	1	57	7	63	2e-11	68.6
Gibberella_zeaeGL10646_euk	Q9UTK6	25.81	616	398	14	192	785	93	671	2e-48	194
Gibberella_zeaeGL10898_euk	Q9P6M3	28.71	209	127	8	13	210	12	209	2e-09	62.4
Gibberella_zeaeGL10914_euk	P41544	35.62	160	96	4	1	157	10	165	3e-18	92.4
Gibberella_zeaeGL10932_euk	Q9UT46	62.79	43	16	0	91	133	35	77	8e-10	66.2
Gibberella_zeaeGL10934_euk	Q12457	28.01	282	149	7	1102	1354	273	529	4e-23	112
Gibberella_zeaeGL10961_euk	Q7Z7E8	30.21	192	108	6	889	1072	248	421	6e-15	84
Gibberella_zeaeGL10971_euk	P40467	22.6	668	406	24	53	658	3	621	4e-18	94
Gibberella_zeaeGL11002_euk	O14325	34.99	763	419	16	26	750	2	725	5e-116	419
Gibberella_zeaeGL11028_euk	Q8X066	55.01	589	205	5	1	571	1	547	1e-177	623
Gibberella_zeaeGL11060_euk	Q12460	59.69	449	178	1	1	449	1	446	8e-157	554
Gibberella_zeaeGL11061_euk	P14799	95.42	153	6	1	1	153	1	152	3e-66	250
Gibberella_zeaeGL11368_euk	P53047	37.5	272	142	4	13	259	6	274	9e-39	160
Gibberella_zeaeGL11466_euk	P15245	32.14	669	353	18	33	639	1	630	2e-79	298
Gibberella_zeaeGL11625_euk	Q00808	33.96	106	48	4	322	423	68	155	5e-07	58.2
Penicillium_chrysogenum_WisconsinGL00086_euk	Q8C4X1	37.18	78	40	1	140	217	10	78	4e-08	58.2
Penicillium_chrysogenum_WisconsinGL00092_euk	Q4WRE2	57.94	359	126	11	9	352	11	359	6e-95	347
Penicillium_chrysogenum_WisconsinGL00438_euk	P22216	35.47	437	248	12	91	525	66	470	3e-63	244
Penicillium_chrysogenum_WisconsinGL00477_euk	B0BK71	28.01	539	278	24	36	557	66	511	3e-37	157
Penicillium_chrysogenum_WisconsinGL00603_euk	Q9UT46	48.28	58	29	1	4	60	33	90	2e-07	57.8
Penicillium_chrysogenum_WisconsinGL00810_euk	Q09738	24.92	333	209	16	137	459	146	447	3e-10	67.8
Penicillium_chrysogenum_WisconsinGL00987_euk	A2R9H9	73.48	1708	395	23	1	1664	1	1694	0	2396
Penicillium_chrysogenum_WisconsinGL01130_euk	Q10435	44.17	609	295	11	1183	1789	1082	1647	3e-131	471
Penicillium_chrysogenum_WisconsinGL01227_euk	Q4WN24	90.62	629	58	1	23	650	4	632	0	1149
Penicillium_chrysogenum_WisconsinGL01409_euk	Q9FIY7	29.42	775	466	19	499	1229	540	1277	3e-82	307
Penicillium_chrysogenum_WisconsinGL01768_euk	O60132	66.28	86	29	0	116	201	120	205	8e-29	129
Penicillium_chrysogenum_WisconsinGL01849_euk	Q5B1L4	90.79	532	49	0	4	535	2	533	0	1007
Penicillium_chrysogenum_WisconsinGL01864_euk	Q12457	25.66	226	134	4	144	348	274	486	1e-14	82.4
Penicillium_chrysogenum_WisconsinGL01875_euk	Q9D9Q0	25.55	317	178	13	195	504	68	333	2e-08	61.2
Penicillium_chrysogenum_WisconsinGL02261_euk	D0LI56	33.02	212	137	3	158	367	22	230	2e-25	117
Penicillium_chrysogenum_WisconsinGL02284_euk	Q2TZH4	58.37	651	238	17	1	644	1	625	0	677
Penicillium_chrysogenum_WisconsinGL02287_euk	P53705	33.07	381	213	8	931	1310	1360	1699	3e-55	218
Penicillium_chrysogenum_WisconsinGL02324_euk	Q59LV8	25.85	205	120	5	284	474	301	487	4e-14	80.9
Penicillium_chrysogenum_WisconsinGL02435_euk	P28745	40.2	495	251	16	93	569	2	469	1e-91	337
Penicillium_chrysogenum_WisconsinGL02461_euk	Q7SBD5	80.08	241	48	0	36	276	8	248	6e-101	367
Penicillium_chrysogenum_WisconsinGL02585_euk	Q7RVN0	82.84	169	29	0	7	175	6	174	9e-81	298
Penicillium_chrysogenum_WisconsinGL02782_euk	O74957	30	900	538	28	148	1026	6	834	6e-105	382
Penicillium_chrysogenum_WisconsinGL02793_euk	B6H3T4	100	722	0	0	1	722	1	722	0	1491
Penicillium_chrysogenum_WisconsinGL02813_euk	Q5I0E3	31.58	76	50	1	176	251	102	175	7e-07	55.8
Penicillium_chrysogenum_WisconsinGL02854_euk	Q9P7Z6	50	54	27	0	1	54	1	54	6e-06	52.4
Penicillium_chrysogenum_WisconsinGL03015_euk	P43638	25.49	463	263	13	398	838	641	1043	1e-30	136
Penicillium_chrysogenum_WisconsinGL03109_euk	Q5KY23	32.8	378	215	9	36	410	38	379	5e-45	182
Penicillium_chrysogenum_WisconsinGL03135_euk	Q4WSM6	66.52	466	124	10	1	440	1	460	5e-157	554
Penicillium_chrysogenum_WisconsinGL03492_euk	Q1XGE2	67.93	343	76	5	1	313	5	343	2e-119	428
Penicillium_chrysogenum_WisconsinGL03501_euk	Q9P804	39.58	518	243	10	52	567	47	496	3e-98	359
Penicillium_chrysogenum_WisconsinGL03582_euk	P16157	30.75	348	201	14	97	427	408	732	5e-26	119
Penicillium_chrysogenum_WisconsinGL03689_euk	E7QBZ1	71.84	309	85	2	1	308	1	308	6e-123	441
Penicillium_chrysogenum_WisconsinGL03738_euk	O74862	34.17	278	114	9	1	259	1	228	3e-31	135
Penicillium_chrysogenum_WisconsinGL04012_euk	P00958	58.6	570	227	2	5	572	189	751	0	733
Penicillium_chrysogenum_WisconsinGL04211_euk	Q25132	45.59	68	34	2	61	125	403	470	5e-08	60.5
Penicillium_chrysogenum_WisconsinGL04518_euk	Q2UGU3	70.65	1046	251	19	3	1015	4	1026	0	1331
Penicillium_chrysogenum_WisconsinGL04795_euk	P36607	26.79	265	135	11	1886	2121	861	1095	5e-10	68.6
Penicillium_chrysogenum_WisconsinGL05035_euk	P12000	51.93	647	272	4	246	892	149	756	0	691
Penicillium_chrysogenum_WisconsinGL05056_euk	Q2UQI6	71.36	810	213	10	1	800	1	801	0	1082
Penicillium_chrysogenum_WisconsinGL05137_euk	Q03525	34.46	148	75	4	1	137	1	137	1e-08	60.5
Penicillium_chrysogenum_WisconsinGL05437_euk	Q5RBA1	64.81	54	17	1	605	658	340	391	1e-17	92.4
Penicillium_chrysogenum_WisconsinGL05472_euk	A1CKJ0	76.29	523	121	2	1	520	1	523	0	837
Penicillium_chrysogenum_WisconsinGL05492_euk	Q9P6R0	41.44	555	258	12	57	611	3	490	3e-86	320
Penicillium_chrysogenum_WisconsinGL05810_euk	O14343	45.69	626	291	10	8	606	5	608	2e-145	517
Penicillium_chrysogenum_WisconsinGL06148_euk	Q9UTH0	22.56	1157	735	46	148	1265	49	1083	8e-35	150
Penicillium_chrysogenum_WisconsinGL06180_euk	O43102	82.34	487	72	5	1	473	1	487	0	764
Penicillium_chrysogenum_WisconsinGL06206_euk	P38805	40.89	269	128	6	167	431	54	295	1e-53	211
Penicillium_chrysogenum_WisconsinGL06227_euk	Q06624	38.42	354	189	10	8	353	5	337	6e-60	231
Penicillium_chrysogenum_WisconsinGL06262_euk	Q5T9A4	34.01	147	80	6	688	822	340	481	2e-09	65.5
Penicillium_chrysogenum_WisconsinGL06383_euk	Q10274	46.15	78	37	2	462	534	120	197	6e-12	73.2
Penicillium_chrysogenum_WisconsinGL06516_euk	Q9UTA7	23.67	490	288	20	33	511	11	425	8e-11	70.1
Penicillium_chrysogenum_WisconsinGL06589_euk	P30583	83.22	918	139	10	5	914	8	918	0	1590
Penicillium_chrysogenum_WisconsinGL06721_euk	Q5ZMJ9	47.41	135	66	4	19	152	34	164	3e-28	127
Penicillium_chrysogenum_WisconsinGL06821_euk	Q2T9Y1	36.25	160	96	2	97	256	108	261	2e-22	106
Penicillium_chrysogenum_WisconsinGL06876_euk	O42973	26.67	375	231	11	63	430	30	367	5e-19	96.3
Penicillium_chrysogenum_WisconsinGL06879_euk	P53883	30.07	419	189	12	10	369	30	403	6e-43	175
Penicillium_chrysogenum_WisconsinGL06890_euk	P53236	35.34	566	311	10	19	540	2	556	3e-87	323
Penicillium_chrysogenum_WisconsinGL06937_euk	Q9UTL8	41.23	684	342	11	1	671	2	638	5e-133	476
Penicillium_chrysogenum_WisconsinGL06965_euk	O59676	26.96	319	168	11	187	498	90	350	1e-11	72.4
Penicillium_chrysogenum_WisconsinGL07206_euk	Q5AYS4	66.47	170	51	2	1	170	1	164	2e-51	202
Penicillium_chrysogenum_WisconsinGL07355_euk	F4JCQ3	32.32	297	135	5	169	448	28	275	4e-33	142
Penicillium_chrysogenum_WisconsinGL07431_euk	Q5AL29	33.91	174	98	4	304	477	238	394	8e-22	105
Penicillium_chrysogenum_WisconsinGL07439_euk	Q8NKF4	93.61	391	25	0	1	391	1	391	0	763
Penicillium_chrysogenum_WisconsinGL07474_euk	O60182	49.33	748	338	9	274	1014	192	905	0	732
Penicillium_chrysogenum_WisconsinGL07566_euk	P38699	30.06	326	184	7	297	595	391	699	3e-27	124
Penicillium_chrysogenum_WisconsinGL07706_euk	Q1MTN9	28.68	530	290	19	131	639	73	535	1e-26	122
Penicillium_chrysogenum_WisconsinGL07785_euk	Q9US15	28	200	99	6	140	337	74	230	3e-07	56.6
Penicillium_chrysogenum_WisconsinGL08016_euk	Q640V3	36.43	140	63	5	7	142	3	120	3e-10	65.5
Penicillium_chrysogenum_WisconsinGL08032_euk	Q9UST8	30.77	169	86	6	136	299	122	264	1e-11	70.5
Penicillium_chrysogenum_WisconsinGL08098_euk	Q4WCH5	61.5	548	170	15	1	521	1	534	3e-162	572
Penicillium_chrysogenum_WisconsinGL08280_euk	Q5BH88	72.82	839	193	5	1	837	1	806	0	1181
Penicillium_chrysogenum_WisconsinGL08289_euk	Q9UTS5	43.66	71	39	1	4	73	26	96	3e-10	66.6
Penicillium_chrysogenum_WisconsinGL08303_euk	O59721	34.87	390	195	10	9	384	51	395	4e-47	189
Penicillium_chrysogenum_WisconsinGL08447_euk	Q01163	24.61	382	223	17	131	489	104	443	3e-13	77
Penicillium_chrysogenum_WisconsinGL08471_euk	O94311	50.55	91	42	1	1	88	1	91	3e-19	97.1
Penicillium_chrysogenum_WisconsinGL08487_euk	O95243	30	240	96	5	657	896	404	571	2e-21	105
Penicillium_chrysogenum_WisconsinGL08617_euk	Q5BHD6	25.44	739	389	22	225	880	512	1171	2e-45	184
Penicillium_chrysogenum_WisconsinGL08740_euk	O94683	29.18	257	120	9	48	302	37	233	9e-12	71.6
Penicillium_chrysogenum_WisconsinGL08908_euk	P17120	63.53	1201	406	12	1	1187	1	1183	0	1484
Penicillium_chrysogenum_WisconsinGL08965_euk	O94268	59.15	497	172	10	91	567	60	545	8e-160	564
Penicillium_chrysogenum_WisconsinGL08974_euk	Q4WE58	61.03	580	194	9	1	556	1	572	0	706
Penicillium_chrysogenum_WisconsinGL08979_euk	Q4WE62	71.4	556	145	7	1	543	1	555	0	707
Penicillium_chrysogenum_WisconsinGL09170_euk	Q9Y7T0	33.2	244	141	7	528	765	383	610	6e-21	103
Penicillium_chrysogenum_WisconsinGL09329_euk	Q9JIX8	32.22	90	53	3	327	416	1010	1091	2e-07	58.2
Penicillium_chrysogenum_WisconsinGL09414_euk	Q9P4S5	35.81	539	286	14	36	547	12	517	1e-80	300
Penicillium_chrysogenum_WisconsinGL09433_euk	Q9HFF5	27.14	1264	738	29	39	1294	21	1109	2e-125	451
Penicillium_chrysogenum_WisconsinGL09506_euk	O43086	24.79	722	403	20	158	851	23	632	1e-33	146
Penicillium_chrysogenum_WisconsinGL09516_euk	Q5BAH2	74.9	1032	256	3	191	1220	10	1040	0	1518
Penicillium_chrysogenum_WisconsinGL09597_euk	O74746	43.16	190	96	4	8	192	7	189	2e-33	142
Penicillium_chrysogenum_WisconsinGL09794_euk	Q9P7G0	36.95	747	410	15	15	742	3	707	7e-133	475
Penicillium_chrysogenum_WisconsinGL09801_euk	A2QAB5	71.75	747	165	17	1	719	1	729	0	977
Penicillium_chrysogenum_WisconsinGL09839_euk	A2QA23	64.78	423	103	4	150	569	38	417	3e-147	523
Penicillium_chrysogenum_WisconsinGL09937_euk	Q9Y8G8	76.73	1504	319	14	83	1564	15	1509	0	2274
Penicillium_chrysogenum_WisconsinGL10327_euk	Q9UTK6	27.7	722	436	20	86	768	118	792	4e-77	290
Penicillium_chrysogenum_WisconsinGL10348_euk	P78417	28.05	221	150	5	437	654	23	237	1e-17	92
Penicillium_chrysogenum_WisconsinGL10365_euk	O80358	41.84	294	156	6	1	293	1	280	5e-57	221
Penicillium_chrysogenum_WisconsinGL10392_euk	Q9URU2	38.86	1001	565	15	586	1581	393	1351	0	649
Penicillium_chrysogenum_WisconsinGL10409_euk	Q9BXF3	22.57	319	203	11	19	311	2	302	9e-08	59.7
Penicillium_chrysogenum_WisconsinGL10542_euk	Q9C0Z7	72.8	239	63	1	1	237	1	239	2e-95	348
Penicillium_chrysogenum_WisconsinGL10551_euk	P36525	43.48	115	63	1	41	155	48	160	2e-22	105
Penicillium_chrysogenum_WisconsinGL10568_euk	P35817	35.83	533	279	16	271	777	151	646	6e-83	309
Penicillium_chrysogenum_WisconsinGL10692_euk	B6HSQ3	100	694	0	0	1	694	1	694	0	1446
Penicillium_chrysogenum_WisconsinGL10738_euk	O94397	37.04	243	149	3	95	336	79	318	2e-35	150
Penicillium_chrysogenum_WisconsinGL10753_euk	O74828	37.98	753	353	20	3	715	2	680	4e-114	412
Penicillium_chrysogenum_WisconsinGL10876_euk	Q9UUI3	43.82	502	262	8	2	491	43	536	7e-100	365
Penicillium_chrysogenum_WisconsinGL10928_euk	Q0ZAI3	28.91	294	155	8	16	303	11	256	5e-13	75.9
Penicillium_chrysogenum_WisconsinGL10976_euk	B6HR25	100	546	0	0	1	546	11	556	0	1102
Penicillium_chrysogenum_WisconsinGL11063_euk	O94538	29.85	670	404	20	2	638	8	644	1e-50	201
Penicillium_chrysogenum_WisconsinGL11136_euk	Q06511	35.76	151	88	3	150	295	100	246	4e-09	62.4
Penicillium_chrysogenum_WisconsinGL11181_euk	Q9Y7Y5	29.58	311	169	8	5	315	1	261	2e-32	140
Penicillium_chrysogenum_WisconsinGL11555_euk	Q9C0V9	51.92	52	25	0	5	56	13	64	5e-11	67.8
Penicillium_chrysogenum_WisconsinGL11877_euk	P43549	47.19	267	139	1	145	411	336	600	9e-61	234
Penicillium_chrysogenum_WisconsinGL12070_euk	Q9UTA4	28.85	863	429	31	22	879	12	694	5e-64	246
Penicillium_chrysogenum_WisconsinGL12238_euk	O13282	37.54	682	370	13	58	735	10	639	9e-124	444
Penicillium_chrysogenum_WisconsinGL12250_euk	O94527	32.05	415	199	8	24	421	23	371	8e-52	206
Saccharomyces_cerevisiaeGL00101_euk	P24583	100	1151	0	0	1	1151	1	1151	0	2415
Saccharomyces_cerevisiaeGL00155_euk	P38193	100	441	0	0	1	441	1	441	0	900
Saccharomyces_cerevisiaeGL00232_euk	P38070	100	525	0	0	1	525	1	525	0	1088
Saccharomyces_cerevisiaeGL00316_euk	P31244	100	790	0	0	1	790	1	790	0	1650
Saccharomyces_cerevisiaeGL00348_euk	P38114	100	1094	0	0	1	1094	1	1094	0	2258
Saccharomyces_cerevisiaeGL00379_euk	P38128	100	452	0	0	1	452	1	452	0	930
Saccharomyces_cerevisiaeGL00436_euk	P21372	100	849	0	0	1	849	1	849	0	1736
Saccharomyces_cerevisiaeGL00504_euk	P0CY08	100	210	0	0	1	210	1	210	7e-118	422
Saccharomyces_cerevisiaeGL00602_euk	P0CY08	100	210	0	0	1	210	1	210	7e-118	422
Saccharomyces_cerevisiaeGL00621_euk	P25364	100	564	0	0	1	564	1	564	0	1166
Saccharomyces_cerevisiaeGL00650_euk	P0CY08	100	119	0	0	1	119	92	210	4e-65	246
Saccharomyces_cerevisiaeGL00694_euk	Q07623	100	225	0	0	1	225	1	225	9e-125	446
Saccharomyces_cerevisiaeGL00700_euk	Q12315	100	538	0	0	1	538	1	538	0	1101
Saccharomyces_cerevisiaeGL00735_euk	P32772	100	223	0	0	1	223	1	223	1e-130	465
Saccharomyces_cerevisiaeGL00801_euk	P15436	100	1097	0	0	1	1097	1	1097	0	2284
Saccharomyces_cerevisiaeGL00874_euk	Q12451	100	1283	0	0	1	1283	1	1283	0	2650
Saccharomyces_cerevisiaeGL00884_euk	P40327	100	437	0	0	1	437	1	437	0	886
Saccharomyces_cerevisiaeGL00903_euk	Q99359	100	647	0	0	1	647	1	647	0	1309
Saccharomyces_cerevisiaeGL00904_euk	Q03937	100	162	0	0	1	162	1	162	5e-90	329
Saccharomyces_cerevisiaeGL01003_euk	Q04598	100	105	0	0	1	105	1	105	6e-53	205
Saccharomyces_cerevisiaeGL01108_euk	Q04930	100	467	0	0	1	467	1	467	0	949
Saccharomyces_cerevisiaeGL01109_euk	P02293	100	131	0	0	1	131	1	131	4e-69	259
Saccharomyces_cerevisiaeGL01138_euk	Q12508	100	421	0	0	1	421	1	421	0	867
Saccharomyces_cerevisiaeGL01192_euk	P46676	100	1062	0	0	1	1062	1	1062	0	2172
Saccharomyces_cerevisiaeGL01247_euk	Q06344	100	628	0	0	1	628	1	628	0	1269
Saccharomyces_cerevisiaeGL01329_euk	Q04116	100	353	0	0	1	353	1	353	0	725
Saccharomyces_cerevisiaeGL01335_euk	Q03281	100	663	0	0	1	663	1	663	0	1353
Saccharomyces_cerevisiaeGL01342_euk	P38904	100	1435	0	0	1	1435	1	1435	0	2901
Saccharomyces_cerevisiaeGL01354_euk	P40993	100	198	0	0	1	198	1	198	3e-112	404
Saccharomyces_cerevisiaeGL01432_euk	P09232	100	635	0	0	1	635	1	635	0	1309
Saccharomyces_cerevisiaeGL01437_euk	P39985	100	1022	0	0	1	1022	1	1022	0	2070
Saccharomyces_cerevisiaeGL01706_euk	P43549	100	646	0	0	1	646	1	646	0	1335
Saccharomyces_cerevisiaeGL01736_euk	P43572	100	832	0	0	1	832	1	832	0	1722
Saccharomyces_cerevisiaeGL01737_euk	P43573	100	796	0	0	1	796	1	796	0	1601
Saccharomyces_cerevisiaeGL01760_euk	P31115	100	442	0	0	1	442	1	442	0	923
Saccharomyces_cerevisiaeGL01774_euk	P43596	100	787	0	0	1	787	1	787	0	1622
Saccharomyces_cerevisiaeGL01864_euk	P53083	100	459	0	0	1	459	1	459	0	936
Saccharomyces_cerevisiaeGL01896_euk	P53102	100	219	0	0	1	219	1	219	1e-122	438
Saccharomyces_cerevisiaeGL01906_euk	P45818	100	564	0	0	1	564	1	564	0	1154
Saccharomyces_cerevisiaeGL01951_euk	P32505	100	525	0	0	1	525	1	525	0	1079
Saccharomyces_cerevisiaeGL01963_euk	P53139	100	140	0	0	1	140	1	140	9e-76	281
Saccharomyces_cerevisiaeGL01966_euk	P46672	100	376	0	0	1	376	1	376	0	772
Saccharomyces_cerevisiaeGL01968_euk	P02406	100	149	0	0	1	149	1	149	2e-82	304
Saccharomyces_cerevisiaeGL01977_euk	P53148	100	917	0	0	1	917	1	917	0	1875
Saccharomyces_cerevisiaeGL01991_euk	P20447	100	523	0	0	1	523	1	523	0	1068
Saccharomyces_cerevisiaeGL01996_euk	P22149	100	690	0	0	1	690	1	690	0	1423
Saccharomyces_cerevisiaeGL02054_euk	P05030	100	918	0	0	1	918	1	918	0	1881
Saccharomyces_cerevisiaeGL02142_euk	Q3E757	100	174	0	0	1	174	1	174	5e-99	359
Saccharomyces_cerevisiaeGL02160_euk	P53261	100	605	0	0	1	605	1	605	0	1231
Saccharomyces_cerevisiaeGL02226_euk	P53293	100	376	0	0	1	376	1	376	0	762
Saccharomyces_cerevisiaeGL02259_euk	P13259	100	424	0	0	1	424	1	424	0	870
Saccharomyces_cerevisiaeGL02273_euk	P53305	100	110	0	0	1	110	1	110	1e-57	221
Saccharomyces_cerevisiaeGL02275_euk	P50077	100	2039	0	0	1	2039	1	2039	0	4210
Saccharomyces_cerevisiaeGL02301_euk	P29056	100	596	0	0	1	596	1	596	0	1234
Saccharomyces_cerevisiaeGL02306_euk	P53317	100	196	0	0	1	196	1	196	3e-109	394
Saccharomyces_cerevisiaeGL02326_euk	P46677	100	1066	0	0	1	1066	1	1066	0	2209
Saccharomyces_cerevisiaeGL02328_euk	P53331	100	553	0	0	1	553	1	553	0	1137
Saccharomyces_cerevisiaeGL02332_euk	P53335	100	271	0	0	1	271	1	271	3e-152	537
Saccharomyces_cerevisiaeGL02387_euk	P0C2J7	100	1802	0	0	1	1802	1	1802	0	3704
Saccharomyces_cerevisiaeGL02548_euk	P38845	100	465	0	0	1	465	1	465	0	921
Saccharomyces_cerevisiaeGL02558_euk	P38852	100	340	0	0	1	340	1	340	0	684
Saccharomyces_cerevisiaeGL02650_euk	P0CH09	100	128	0	0	1	128	1	128	6e-70	262
Saccharomyces_cerevisiaeGL02686_euk	P40480	100	1083	0	0	1	1083	1	1083	0	2217
Saccharomyces_cerevisiaeGL02790_euk	P40559	100	946	0	0	1	946	1	946	0	1951
Saccharomyces_cerevisiaeGL02809_euk	P40574	100	245	0	0	1	245	1	245	1e-141	502
Saccharomyces_cerevisiaeGL02898_euk	P47006	100	233	0	0	1	233	1	233	3e-129	461
Saccharomyces_cerevisiaeGL02927_euk	P47022	100	219	0	0	1	219	1	219	3e-123	440
Saccharomyces_cerevisiaeGL02932_euk	P47024	100	1548	0	0	1	1548	256	1803	0	3190
Saccharomyces_cerevisiaeGL03037_euk	P47083	100	593	0	0	1	593	1	593	0	1190
Saccharomyces_cerevisiaeGL03118_euk	P47134	100	954	0	0	1	954	1	954	0	1962
Saccharomyces_cerevisiaeGL03167_euk	P47169	100	1442	0	0	1	1442	1	1442	0	2968
Saccharomyces_cerevisiaeGL03212_euk	P36044	100	1178	0	0	1	1178	1	1178	0	2394
Saccharomyces_cerevisiaeGL03239_euk	P36049	100	427	0	0	1	427	1	427	0	843
Saccharomyces_cerevisiaeGL03289_euk	P22936	100	367	0	0	1	367	1	367	0	765
Saccharomyces_cerevisiaeGL03340_euk	P33749	100	630	0	0	1	630	1	630	0	1290
Saccharomyces_cerevisiaeGL03393_euk	P28496	100	418	0	0	1	418	1	418	0	865
Saccharomyces_cerevisiaeGL03438_euk	P36134	100	250	0	0	1	250	1	250	8e-148	522
Saccharomyces_cerevisiaeGL03489_euk	P0CH09	100	128	0	0	1	128	1	128	6e-70	262
Saccharomyces_cerevisiaeGL03614_euk	Q12035	100	217	0	0	1	217	1	217	2e-123	441
Saccharomyces_cerevisiaeGL03630_euk	Q12247	100	151	0	0	1	151	1	151	1e-78	291
Saccharomyces_cerevisiaeGL03647_euk	Q12267	100	1418	0	0	1	1418	1	1418	0	2876
Saccharomyces_cerevisiaeGL03659_euk	P43634	100	648	0	0	1	648	1	648	0	1335
Saccharomyces_cerevisiaeGL03694_euk	Q99271	100	985	0	0	1	985	1	985	0	2029
Saccharomyces_cerevisiaeGL03740_euk	P33322	100	483	0	0	1	483	1	483	0	983
Saccharomyces_cerevisiaeGL03751_euk	Q06315	100	1026	0	0	1	1026	1	1026	0	2116
Saccharomyces_cerevisiaeGL03761_euk	Q12460	100	504	0	0	1	504	1	504	0	1021
Saccharomyces_cerevisiaeGL03766_euk	P32344	100	111	0	0	1	111	1	111	1e-58	224
Saccharomyces_cerevisiaeGL03784_euk	P39520	100	1085	0	0	1	1085	1	1085	0	2189
Saccharomyces_cerevisiaeGL03791_euk	Q05958	100	814	0	0	1	814	1	814	0	1677
Saccharomyces_cerevisiaeGL03818_euk	Q06147	100	687	0	0	1	687	1	687	0	1422
Saccharomyces_cerevisiaeGL03887_euk	Q06132	100	899	0	0	1	899	1	899	0	1825
Saccharomyces_cerevisiaeGL03929_euk	Q12749	100	1114	0	0	1	1114	1	1114	0	2282
Saccharomyces_cerevisiaeGL03959_euk	Q06688	100	274	0	0	1	274	1	274	8e-160	562
Saccharomyces_cerevisiaeGL03976_euk	Q00416	100	2231	0	0	1	2231	1	2231	0	4623
Saccharomyces_cerevisiaeGL04000_euk	Q06188	100	304	0	0	1	304	1	304	7e-177	619
Saccharomyces_cerevisiaeGL04068_euk	P38911	100	411	0	0	1	411	1	411	0	803
Saccharomyces_cerevisiaeGL04116_euk	P34161	100	385	0	0	1	385	1	385	0	768
Saccharomyces_cerevisiaeGL04122_euk	P12887	100	359	0	0	1	359	1	359	0	745
Saccharomyces_cerevisiaeGL04162_euk	P50104	100	949	0	0	1	949	1	949	0	1987
Saccharomyces_cerevisiaeGL04221_euk	P49956	100	741	0	0	1	741	1	741	0	1529
Saccharomyces_cerevisiaeGL04270_euk	Q04217	100	1267	0	0	1	1267	1	1267	0	2617
Saccharomyces_cerevisiaeGL04357_euk	Q03654	100	590	0	0	1	590	1	590	0	1216
Saccharomyces_cerevisiaeGL04414_euk	Q03525	100	211	0	0	1	211	1	211	1e-112	405
Saccharomyces_cerevisiaeGL04498_euk	P42846	100	591	0	0	1	591	1	591	0	1176
Saccharomyces_cerevisiaeGL04570_euk	P53858	100	892	0	0	1	892	1	892	0	1811
Saccharomyces_cerevisiaeGL04575_euk	P53863	100	590	0	0	1	590	1	590	0	1204
Saccharomyces_cerevisiaeGL04626_euk	Q02100	100	647	0	0	1	647	1	647	0	1287
Saccharomyces_cerevisiaeGL04700_euk	P53935	100	1240	0	0	1	1240	1	1240	0	2562
Saccharomyces_cerevisiaeGL04780_euk	P53983	100	676	0	0	1	676	1	676	0	1387
Saccharomyces_cerevisiaeGL04786_euk	P40693	100	322	0	0	1	322	1	322	0	645
Saccharomyces_cerevisiaeGL04823_euk	P53732	100	153	0	0	1	153	1	153	7e-86	315
Saccharomyces_cerevisiaeGL04885_euk	P89105	100	1077	0	0	1	1077	1	1077	0	2204
Saccharomyces_cerevisiaeGL04902_euk	P04456	100	142	0	0	1	142	1	142	3e-76	283
Saccharomyces_cerevisiaeGL04949_euk	Q08237	100	289	0	0	1	289	1	289	8e-169	592
Saccharomyces_cerevisiaeGL04986_euk	Q08208	100	459	0	0	1	459	1	459	0	929
Saccharomyces_cerevisiaeGL05028_euk	Q12149	100	733	0	0	1	733	1	733	0	1496
Saccharomyces_cerevisiaeGL05031_euk	Q12339	100	254	0	0	1	254	1	254	9e-148	522
Saccharomyces_cerevisiaeGL05087_euk	P14126	100	387	0	0	1	387	1	387	0	795
Saccharomyces_cerevisiaeGL05109_euk	Q12466	100	1186	0	0	1	1186	1	1186	0	2428
Saccharomyces_cerevisiaeGL05224_euk	P22276	100	1149	0	0	1	1149	1	1149	0	2387
Saccharomyces_cerevisiaeGL05296_euk	Q12481	100	300	0	0	1	300	1	300	4e-171	600
Saccharomyces_cerevisiaeGL05320_euk	Q12499	100	511	0	0	1	511	1	511	0	1009
Saccharomyces_cerevisiaeGL05338_euk	P15801	100	1254	0	0	1	1254	1	1254	0	2609
Saccharomyces_cerevisiaeGL05343_euk	P47988	100	759	0	0	1	759	1	759	0	1568
Saccharomyces_cerevisiaeGL05434_euk	P04386	100	881	0	0	1	881	1	881	0	1827
Saccharomyces_cerevisiaeGL05484_euk	Q08951	100	932	0	0	1	932	1	932	0	1886
Saccharomyces_cerevisiaeGL05512_euk	P14284	100	1504	0	0	1	1504	1	1504	0	3135
Saccharomyces_cerevisiaeGL05556_euk	Q02939	100	513	0	0	1	513	1	513	0	1053
Saccharomyces_cerevisiaeGL05573_euk	Q02875	100	849	0	0	1	849	1	849	0	1734
Saccharomyces_cerevisiaeGL05639_euk	P19657	100	947	0	0	1	947	1	947	0	1937
Saccharomyces_cerevisiaeGL05650_euk	P46151	100	657	0	0	1	657	1	657	0	1361
Saccharomyces_cerevisiaeGL05675_euk	P53394	100	754	0	0	1	754	1	754	0	1533
Saccharomyces_cerevisiaeGL05761_euk	P0C0W9	100	174	0	0	1	174	1	174	4e-99	360
Saccharomyces_cerevisiaeGL05808_euk	Q06524	100	206	0	0	1	206	1	206	6e-119	426
Saccharomyces_cerevisiaeGL05850_euk	P17883	100	1432	0	0	1	1432	1	1432	0	2937
Blastopirellula_marinaGL01086_int	Q45585	33.14	175	99	4	21	180	9	180	1e-21	103
Blastopirellula_marinaGL01396_int	Q7UFN3	82.09	67	12	0	23	89	21	87	1e-27	121
Blastopirellula_marinaGL01984_int	Q7URR0	57.57	799	317	9	171	960	253	1038	0	875
Blastopirellula_marinaGL02182_int	O34507	26.09	276	198	4	73	344	9	282	8e-19	96.7
Blastopirellula_marinaGL03569_int	Q9X909	54.68	887	344	15	12	858	14	882	0	895
Blastopirellula_marinaGL04698_int	P37105	49.3	426	214	2	2	425	3	428	2e-107	389
Blastopirellula_marinaGL05242_int	Q7UN32	90.08	121	12	0	1	121	1	121	8e-57	218
Gemmata_obscuriglobusGL00236_int	Q06198	38.29	175	105	2	3	174	5	179	4e-27	121
Gemmata_obscuriglobusGL02310_int	Q00184	24.36	349	231	10	71	396	170	508	1e-21	104
Gemmata_obscuriglobusGL03257_int	Q0K843	25	488	282	8	1	478	5	418	4e-24	112
Gemmata_obscuriglobusGL04003_int	P24559	48.39	341	174	1	1	341	3	341	3e-81	302
Gemmata_obscuriglobusGL06171_int	P54744	37.59	282	164	3	58	335	11	284	6e-45	182
Gemmata_obscuriglobusGL06262_int	Q50864	41.74	230	131	3	93	320	576	804	2e-39	162
Gemmata_obscuriglobusGL06513_int	Q8R9T6	37.55	237	112	4	49	283	10	212	5e-38	160
Isosphaera_pallidaGL00638_int	O30387	31.76	255	137	7	23	271	20	243	3e-09	62.8
Isosphaera_pallidaGL00664_int	P37105	49.65	433	215	3	2	432	3	434	8e-114	410
Isosphaera_pallidaGL00703_int	Q7UM31	67.76	608	187	2	1	600	1	607	0	836
Isosphaera_pallidaGL00940_int	Q7UK39	55.12	459	190	3	10	464	31	477	3e-140	498
Isosphaera_pallidaGL01361_int	O25832	28.11	185	127	4	210	390	72	254	5e-09	62.8
Isosphaera_pallidaGL01409_int	P23702	30.57	566	370	10	1381	1930	140	698	4e-61	238
Isosphaera_pallidaGL02683_int	Q255D2	39.43	246	116	7	57	286	3	231	7e-36	153
Isosphaera_pallidaGL02791_int	P45793	35.48	403	233	5	14	409	26	408	3e-69	263
Pirellula_staleyiGL00703_int	P58767	38.75	80	48	1	18	97	3	81	5e-07	53.1
Pirellula_staleyiGL01248_int	A4G9Q2	38.71	186	112	1	8	191	15	200	2e-33	144
Pirellula_staleyiGL01402_int	P54420	34.26	645	382	13	1	640	1	608	1e-101	371
Pirellula_staleyiGL03705_int	Q2EG98	25.68	222	136	8	15	225	401	604	9e-07	55.8
Pirellula_staleyiGL04627_int	O32231	39.32	651	374	10	196	834	68	709	1e-128	461
Planctomyces_brasiliensisGL02516_int	P45793	36.43	409	242	2	4	411	17	408	3e-76	285
Planctomyces_brasiliensisGL02704_int	P0AAW4	30.12	249	156	12	1	236	10	253	3e-16	85.5
Planctomyces_brasiliensisGL03649_int	P0CF88	38.77	325	184	6	4	319	57	375	3e-52	205
Planctomyces_limnophilusGL00813_int	Q8R9T6	40.7	258	150	3	1	256	1	257	5e-52	206
Planctomyces_limnophilusGL02151_int	Q9K3L9	28.44	334	197	16	52	359	59	376	9e-16	85.1
Planctomyces_marisGL00137_int	P39393	28.92	695	403	21	462	1097	1	663	2e-62	242
Planctomyces_marisGL01156_int	P77748	24.88	1013	646	24	31	969	42	1013	1e-69	265
Planctomyces_marisGL02682_int	P16917	24.23	1003	544	47	10971	11868	404	1295	2e-17	95.9
Planctomyces_marisGL03299_int	O34973	22.55	275	197	3	67	338	2	263	3e-15	83.2
Planctomyces_marisGL03858_int	Q8VYP9	26.17	256	161	7	658	899	180	421	2e-15	85.1
Planctomyces_marisGL05204_int	P24577	40.43	235	137	1	1	235	43	274	5e-46	184
Planctomyces_marisGL05597_int	Q7UP92	47.22	180	94	1	14	192	18	197	1e-42	172
Planctomyces_marisGL06263_int	O07582	23.39	171	119	4	1	168	1	162	2e-09	62
Planctomyces_marisGL06303_int	Q7UN17	65.61	285	97	1	1	285	1	284	4e-102	370
Planctomyces_marisGL06352_int	E1V7W0	29.7	266	173	7	26	278	29	293	2e-16	87.4
Planctomyces_marisGL06354_int	B0TTR5	44.37	142	79	0	34	175	7	148	1e-33	142
Rhodopirellula_balticaGL01176_int	Q5Z9I2	29.09	220	121	6	109	298	152	366	5e-12	72
Rhodopirellula_balticaGL03144_int	P32454	27.27	143	95	4	451	585	393	534	3e-06	54.7
Rhodopirellula_balticaGL04457_int	Q9X909	52.87	887	368	15	31	883	12	882	0	836
Rhodopirellula_balticaGL04667_int	Q7UFS5	100	323	0	0	1	323	1	323	0	674
Rhodopirellula_balticaGL04684_int	O32231	30.79	773	473	19	5	753	4	738	4e-94	346
Rhodopirellula_balticaGL05170_int	P94593	41.08	499	269	11	907	1385	422	915	3e-92	341
Rhodopirellula_balticaGL06601_int	P0DMC5	30.81	594	316	13	404	988	425	932	1e-58	229
Schlesneria_paludicolaGL00043_int	O31782	32.73	495	278	11	10	495	2579	3027	3e-61	239
Schlesneria_paludicolaGL03305_int	P50361	30.72	153	100	4	81	228	5	156	3e-14	79
Schlesneria_paludicolaGL06913_int	Q8ILR9	34.86	109	63	3	813	918	4190	4293	7e-12	73.6
Schlesneria_paludicolaGL07078_int	A2QYN2	28.59	612	386	17	70	650	61	652	4e-57	223
Singulisphaera_acidiphilaGL01922_int	Q7UM31	68.37	607	184	1	1	599	1	607	0	844
Singulisphaera_acidiphilaGL04815_int	P75830	24.94	413	220	13	48	458	38	362	6e-10	66.2
Singulisphaera_acidiphilaGL04826_int	Q57713	36.46	96	56	3	810	905	4	94	1e-10	70.1
Singulisphaera_acidiphilaGL05294_int	P9WMY3	30.15	272	160	8	14	261	1	266	1e-14	81.3
Singulisphaera_acidiphilaGL07380_int	P9WGG9	31.1	209	124	5	51	257	17	207	4e-10	65.5
Singulisphaera_acidiphilaGL08226_int	P28912	38.73	377	216	5	8	375	5	375	5e-69	261
Singulisphaera_acidiphilaGL08955_int	P03835	25.78	322	189	11	2	303	140	431	1e-12	74.3
Zavarzinella_formosaGL00716_int	Q0BQI4	43.64	110	56	2	1	109	1	105	2e-15	81.6
Zavarzinella_formosaGL01134_int	P77596	61.32	636	243	1	13	648	10	642	0	805
Zavarzinella_formosaGL01407_int	O13799	31.03	390	212	7	34	374	141	522	5e-47	189
Zavarzinella_formosaGL01844_int	Q7MUW6	28.87	575	368	16	199	747	155	714	3e-51	204
Zavarzinella_formosaGL03502_int	P23747	52.95	440	200	3	3	439	11	446	4e-123	441
Zavarzinella_formosaGL04702_int	Q9KD27	49.56	684	337	7	16	694	12	692	0	669
Zavarzinella_formosaGL05830_int	Q9FI56	30.18	676	400	13	182	791	244	913	7e-76	286
Zavarzinella_formosaGL06119_int	P9WMX1	30.13	229	130	8	11	233	84	288	1e-11	70.5
Zavarzinella_formosaGL06520_int	P03835	26.79	265	161	9	23	273	186	431	2e-09	63.2
Zavarzinella_formosaGL06823_int	P70792	49.72	354	175	3	1	352	1	353	6e-96	351
Zavarzinella_formosaGL06870_int	P21513	41.82	373	214	3	433	803	88	459	3e-79	297
Zavarzinella_formosaGL08615_int	Q8RQN5	31.97	366	189	10	91	452	5	314	2e-35	150

## Sheet: Table S3
Aspergillus_nigerGL00028_euk	HAC1, ERN4, IRE15; Basic leucine zipper (bZIP) transcription factor (ATF/CREB1 homolog) that regulates the unfolded protein response, via UPRE binding, and membrane biogenesis; ER stress-induced splicing pathway facilitates efficient Hac1p synthesis; K09051 cAMP response element-binding protein, other eukaryote
Aspergillus_nigerGL00169_euk	hypothetical protein; K03177 tRNA pseudouridine synthase B [EC:5.4.99.12]
Aspergillus_nigerGL00289_euk	hypothetical protein; K01427 urease [EC:3.5.1.5]
Aspergillus_nigerGL00306_euk	hypothetical protein ; K14573 nucleolar protein 4
Aspergillus_nigerGL00422_euk	rRNA processing protein (predicted); K07158
Aspergillus_nigerGL00544_euk	hypothetical protein; K00799 glutathione S-transferase [EC:2.5.1.18]
Aspergillus_nigerGL00568_euk	RWD domain containing protein; K11971 E3 ubiquitin-protein ligase RNF14 [EC:6.3.2.19]
Aspergillus_nigerGL00586_euk	topbp1 ; K10728 topoisomerase (DNA) II binding protein 1
Aspergillus_nigerGL00699_euk	An01g09040; ATP-dependent RNA helicase has1; K13179 ATP-dependent RNA helicase DDX18 [EC:3.6.4.13]
Aspergillus_nigerGL00766_euk	DEAD/DEAH box helicase (EC:3.6.1.-); K01529 [EC:3.6.1.-]
Aspergillus_nigerGL00827_euk	ATP dependent RNA helicase (Rok1) (EC:3.6.1.-); K01529 [EC:3.6.1.-]
Aspergillus_nigerGL00972_euk	PfRh2a; reticulocyte binding protein 2 homolog A; K13849 reticulocyte-binding protein
Aspergillus_nigerGL01003_euk	ATP-dependent RNA helicase (Drs1), putative; K13181 ATP-dependent RNA helicase DDX27 [EC:3.6.4.13]
Aspergillus_nigerGL01052_euk	alkbh3, MGC91935, im:6900103, zgc:91935; alkB, alkylation repair homolog 3 (E. coli); K10860 alpha-ketoglutarate-dependent dioxygenase alkB homolog 3 [EC:1.14.11.-]
Aspergillus_nigerGL01300_euk	arginine-tRNA-protein transferase, putative; K00685 arginine-tRNA-protein transferase [EC:2.3.2.8]
Aspergillus_nigerGL01313_euk	An02g01990; DnaJ domain protein; K09529 DnaJ homolog subfamily C member 9
Aspergillus_nigerGL01416_euk	An02g03350; ribosomal RNA assembly protein mis3; K06961 ribosomal RNA assembly protein
Aspergillus_nigerGL01456_euk	An02g03950; 60S ribosomal protein L3; K02925 large subunit ribosomal protein L3e
Aspergillus_nigerGL01487_euk	An02g04290; replication factor C subunit 1; K10754 replication factor C subunit 1
Aspergillus_nigerGL01565_euk	splicing factor 3B subunit 1, putative; K12828 splicing factor 3B subunit 1
Aspergillus_nigerGL01660_euk	An02g06750; ATP-dependent RNA helicase dbp8; K01529 [EC:3.6.1.-]
Aspergillus_nigerGL01721_euk	rcc1, Chc1, wu:fj77f08, zgc:65796, zgc:77114; regulator of chromosome condensation 1; K11493 regulator of chromosome condensation
Aspergillus_nigerGL01745_euk	hypothetical protein; K09554 cell division cycle protein 37
Aspergillus_nigerGL01840_euk	gtf2b-a, XLTFIIB, gtf2b, tf2b, tfiib; general transcription factor 2B; K03124 transcription initiation factor TFIIB
Aspergillus_nigerGL01894_euk	An02g09260; nucleolar protein 58; K14565 nucleolar protein 58
Aspergillus_nigerGL02043_euk	aconitate hydratase/mitochondrial ribosomal protein subunit L49, fusion protein (EC:4.2.1.3); K01681 aconitate hydratase 1 [EC:4.2.1.3]
Aspergillus_nigerGL02047_euk	PWI domain mRNA processing protein, putative; K13171 serine/arginine repetitive matrix protein 1
Aspergillus_nigerGL02242_euk	SAGA complex component (Sgf73), putative; K11365 SAGA-associated factor 73
Aspergillus_nigerGL02273_euk	An02g14650; pre-mRNA-splicing factor prp1; K12855 pre-mRNA-processing factor 6
Aspergillus_nigerGL02478_euk	hypothetical protein; K01230 mannosyl-oligosaccharide alpha-1,2-mannosidase [EC:3.2.1.113]
Aspergillus_nigerGL02657_euk	polyketide synthase (EC:2.3.1.-); K00680 [EC:2.3.1.-]
Aspergillus_nigerGL03121_euk	hypothetical protein; K06948
Aspergillus_nigerGL03383_euk	An07g03000; PHD finger domain protein; K11380 NuA3 HAT complex component NTO1
Aspergillus_nigerGL03416_euk	An07g03390; hypothetical protein; K11309 regulator of Ty1 transposition protein 109
Aspergillus_nigerGL03611_euk	hypothetical protein; K12603 CCR4-NOT transcription complex subunit 6 [EC:3.1.-.-]
Aspergillus_nigerGL03703_euk	An07g07570; kinesin family protein; K10401 kinesin family member 18/19
Aspergillus_nigerGL03794_euk	nitrate reductase (EC:1.7.1.1); K00360 nitrate reductase (NADH) [EC:1.7.1.1]
Aspergillus_nigerGL04118_euk	DNA polymerase POL4, putative; K10981 DNA polymerase IV [EC:2.7.7.7]
Aspergillus_nigerGL04127_euk	Lhx3; LIM homeobox 3; K09374 LIM homeobox protein 3/4
Aspergillus_nigerGL04448_euk	An08g06790; 5'-3' exoribonuclease 2; K12619 5'-3' exoribonuclease 2 [EC:3.1.13.-]
Aspergillus_nigerGL04516_euk	An08g07800; DnaJ domain protein; K09528 DnaJ homolog subfamily C member 8
Aspergillus_nigerGL04832_euk	An11g09590; Zn(II)2Cys6 transcription factor; K09241 transcriptional regulatory protein GAL4
Aspergillus_nigerGL05275_euk	CAF1-subunit-A; chromatin assembly factor subunit; K10750 chromatin assembly factor 1 subunit A
Aspergillus_nigerGL05408_euk	hypothetical protein; K01684 galactonate dehydratase [EC:4.2.1.6]
Aspergillus_nigerGL05467_euk	An11g01950; DNA polymerase V; K02331 DNA polymerase phi subunit [EC:2.7.7.7]
Aspergillus_nigerGL05676_euk	RecQ family helicase MusN; K10901 bloom syndrome protein [EC:3.6.4.12]
Aspergillus_nigerGL05813_euk	ubiquitin-protein ligase Ufd4, putative; K10590 E3 ubiquitin-protein ligase TRIP12 [EC:6.3.2.19]
Aspergillus_nigerGL05846_euk	MG05032.4; hypothetical protein; K01529 [EC:3.6.1.-]
Aspergillus_nigerGL05909_euk	AO090001000627; bZIP transcription factor (AP-1); K09043 fungal AP-1-like factor
Aspergillus_nigerGL05910_euk	AO090001000627; bZIP transcription factor (AP-1); K09043 fungal AP-1-like factor
Aspergillus_nigerGL06057_euk	exosome-associated protein, putative; K12592 exosome complex protein LRP1
Aspergillus_nigerGL06063_euk	hypothetical protein; K11294 nucleolin
Aspergillus_nigerGL06119_euk	nucleolar phosphoprotein, putative; K11294 nucleolin
Aspergillus_nigerGL06140_euk	An11g11030; 60S ribosomal protein L27a; K02900 large subunit ribosomal protein L27Ae
Aspergillus_nigerGL06144_euk	RSC complex subunit (RSC1), putative; K11756 chromatin structure-remodeling complex subunit RSC1/2
Aspergillus_nigerGL06146_euk	An11g11100; serine/threonine protein kinase; K02214 cell division control protein 7 [EC:2.7.11.1]
Aspergillus_nigerGL06155_euk	hypothetical protein; K12614 ATP-dependent RNA helicase DDX6/DHH1 [EC:3.6.4.13]
Aspergillus_nigerGL06180_euk	An12g00210; helicase swr1; K11681 helicase SWR1 [EC:3.6.4.12]
Aspergillus_nigerGL06208_euk	RNA polymerase I subunit Rpa43, putative; K03004 DNA-directed RNA polymerase I subunit RPA43
Aspergillus_nigerGL06454_euk	methylmalonate-semialdehyde dehydrogenase, putative (EC:1.2.1.27); K00140 methylmalonate-semialdehyde dehydrogenase [EC:1.2.1.27]
Aspergillus_nigerGL06461_euk	An12g04120; RING finger domain protein; K13125 nitric oxide synthase-interacting protein
Aspergillus_nigerGL06482_euk	An12g04490; terminal deoxynucleotidyl transferase; K10981 DNA polymerase IV [EC:2.7.7.7]
Aspergillus_nigerGL06617_euk	similar to advillin; K08017 advillin
Aspergillus_nigerGL06881_euk	PBX4; pre-B-cell leukemia homeobox 4; K09355 pre-B-cell leukemia transcription factor
Aspergillus_nigerGL06913_euk	An13g00030; protein pxr1; K11135 Pin2-interacting protein X1
Aspergillus_nigerGL07051_euk	MG06577.4; hypothetical protein; K03379 cyclohexanone monooxygenase [EC:1.14.13.22]
Aspergillus_nigerGL07086_euk	MIP transporter, putative; K03441 aquaglyceroporin related protein, other eukaryote
Aspergillus_nigerGL07285_euk	60S ribosomal protein L7; K02937 large subunit ribosomal protein L7e
Aspergillus_nigerGL07454_euk	An14g03210; FHA domain protein SNIP1; K13108 smad nuclear-interacting protein 1
Aspergillus_nigerGL07514_euk	fungal specific transcription factor, putative; K09244 transcriptional regulatory protein AMDR
Aspergillus_nigerGL07664_euk	kif1c, ltxs1; kinesin family member 1C; K10392 kinesin family member 1/13/14
Aspergillus_nigerGL07835_euk	hypothetical protein; K03035 26S proteasome regulatory subunit N5
Aspergillus_nigerGL08014_euk	hypothetical protein; K10585 ubiquitin-conjugating enzyme E2 Z [EC:6.3.2.19]
Aspergillus_nigerGL08026_euk	hypothetical protein; K02831 ser/thr/tyr protein kinase RAD53 [EC:2.7.11.-]
Aspergillus_nigerGL08045_euk	KIF1B; kinesin family member 1B; K10392 kinesin family member 1/13/14
Aspergillus_nigerGL08428_euk	hypothetical protein; K03115 casein kinase 2, beta polypeptide
Aspergillus_nigerGL08466_euk	hypothetical protein; K03500 ribosomal RNA small subunit methyltransferase B [EC:2.1.1.-]
Aspergillus_nigerGL08569_euk	hypothetical protein; K10729 DNA replication regulator SLD2
Aspergillus_nigerGL08571_euk	fungal specific transcription factor, putative; K09244 transcriptional regulatory protein AMDR
Aspergillus_nigerGL08599_euk	An16g03090; nucleolar protein 56; K14564 nucleolar protein 56
Aspergillus_nigerGL08623_euk	DNA mismatch repair protein msh-2; K08735 DNA mismatch repair protein MSH2
Aspergillus_nigerGL08770_euk	hypothetical protein; K00231 protoporphyrinogen oxidase [EC:1.3.3.4]
Aspergillus_nigerGL08846_euk	similar to ankyrin 2,3/unc44; K10380 ankyrin
Aspergillus_nigerGL08948_euk	Pc13g07990; K08737 DNA mismatch repair protein MSH6
Aspergillus_nigerGL09156_euk	An17g01490; DNA helicase ino80; K11665 DNA helicase INO80 [EC:3.6.4.12]
Aspergillus_nigerGL09186_euk	similar to predicted protein; K14561 U3 small nucleolar ribonucleoprotein protein IMP4
Aspergillus_nigerGL09206_euk	An17g02170; centromere/microtubule-binding protein cbf5; K11131 H/ACA ribonucleoprotein complex subunit 4 [EC:5.4.99.-]
Aspergillus_nigerGL09391_euk	An18g02230; AdoMet-dependent rRNA methyltransferase spb1; K00599 [EC:2.1.1.-]
Aspergillus_nigerGL09900_euk	Subunit of cleavage factor I; K14411 RNA-binding protein Musashi
Aspergillus_nigerGL09930_euk	An04g01140; class II aminotransferase/8-amino-7-oxononanoate synthase; K00652 8-amino-7-oxononanoate synthase [EC:2.3.1.47]
Aspergillus_nigerGL09987_euk	3-oxo-5-alpha-steroid 4-dehydrogenase, putative; K12343 3-oxo-5-alpha-steroid 4-dehydrogenase 1 [EC:1.3.99.5]
Aspergillus_nigerGL10127_euk	Micro-fibrillar-associated protein 1 C-terminus containing protein; K13110 microfibrillar-associated protein 1
Aspergillus_nigerGL10128_euk	pct1; RNA 5'-triphosphatase (EC:3.1.3.33); K01098 polynucleotide 5'-phosphatase [EC:3.1.3.33]
Aspergillus_nigerGL10156_euk	hypothetical protein; K11118 RAP1-interacting factor 1
Aspergillus_nigerGL10236_euk	An04g04880; G-patch domain protein (TFIP11); K13103 tuftelin-interacting protein 11
Aspergillus_nigerGL10299_euk	An04g05850; 40S ribosomal protein S6-B; K02991 small subunit ribosomal protein S6e
Aspergillus_nigerGL10301_euk	ubiquitin-protein ligase (Tom1), putative; K10592 E3 ubiquitin-protein ligase HUWE1 [EC:6.3.2.19]
Aspergillus_nigerGL10324_euk	transcription regulator BDF1, putative; K11684 bromodomain-containing factor 1
Aspergillus_nigerGL10345_euk	AO090003001170; DNA binding protein SART-1; K11984 U4/U6.U5 tri-snRNP-associated protein 1
Aspergillus_nigerGL10394_euk	Haspin; CG40080 gene product from transcript CG40080-RA (EC:2.7.11.-); K08253 non-specific protein-tyrosine kinase [EC:2.7.10.2]
Aspergillus_nigerGL10501_euk	An04g08940; hypothetical protein; K11267 sister chromatid cohesion protein PDS5
Eremothecium_cymbalariaeGL00096_euk	hypothetical protein; K13099 CD2 antigen cytoplasmic tail-binding protein 2
Eremothecium_cymbalariaeGL00403_euk	hypothetical protein; K11126 telomerase reverse transcriptase [EC:2.7.7.49]
Eremothecium_cymbalariaeGL00429_euk	hypothetical protein; K11322 enhancer of polycomb-like protein
Eremothecium_cymbalariaeGL00452_euk	hypothetical protein; K14565 nucleolar protein 58
Eremothecium_cymbalariaeGL00642_euk	hypothetical protein; K03238 translation initiation factor eIF-2 beta subunit
Eremothecium_cymbalariaeGL00701_euk	ATP-dependent RNA helicase (EC:3.-.-.-); K01567 [EC:3.-.-.-]
Eremothecium_cymbalariaeGL00746_euk	hypothetical protein; K02900 large subunit ribosomal protein L27Ae
Eremothecium_cymbalariaeGL00971_euk	rps12; ribosomal protein S12; K02992 small subunit ribosomal protein S7
Eremothecium_cymbalariaeGL01076_euk	hypothetical protein; K11682 SWR1-complex protein 3
Eremothecium_cymbalariaeGL01084_euk	MG07252.4; RNP domain protein; K14396 polyadenylate-binding protein 2
Eremothecium_cymbalariaeGL01096_euk	hypothetical protein; K14439 SWI/SNF-related matrix-associated actin-dependent regulator of chromatin subfamily A containing DEAD/H box 1 [EC:3.6.4.12]
Eremothecium_cymbalariaeGL01259_euk	AO090005000169; hypothetical protein; K00681 gamma-glutamyltranspeptidase [EC:2.3.2.2]
Eremothecium_cymbalariaeGL01582_euk	hypothetical protein; K11665 DNA helicase INO80 [EC:3.6.4.12]
Eremothecium_cymbalariaeGL01760_euk	hypothetical protein; K08286 protein-serine/threonine kinase [EC:2.7.11.-]
Eremothecium_cymbalariaeGL01841_euk	RPL40B, CEP52B, UB12, UBI2; L40B; K02927 large subunit ribosomal protein L40e
Eremothecium_cymbalariaeGL01875_euk	hypothetical protein; K02925 large subunit ribosomal protein L3e
Eremothecium_cymbalariaeGL01921_euk	hypothetical protein; K12411 homeobox protein YOX1/YHP1
Eremothecium_cymbalariaeGL01969_euk	hypothetical protein; K09243 transcriptional regulatory protein UME6
Eremothecium_cymbalariaeGL02088_euk	C6 transcription factor (Gal4); K09241 transcriptional regulatory protein GAL4
Eremothecium_cymbalariaeGL02186_euk	KLTH0E04840p; K14017 HSP70 co-chaperone SNL1
Eremothecium_cymbalariaeGL02194_euk	hypothetical protein; K11560 kinetochore protein Mis13/DSN1
Eremothecium_cymbalariaeGL02413_euk	hypothetical protein; K02677 classical protein kinase C [EC:2.7.11.13]
Eremothecium_cymbalariaeGL02478_euk	hypothetical protein; K14564 nucleolar protein 56
Eremothecium_cymbalariaeGL02505_euk	hypothetical protein; K03360 F-box and leucine-rich repeat protein GRR1
Eremothecium_cymbalariaeGL02554_euk	hypothetical protein; K05767 IQ motif containing GTPase activating protein
Eremothecium_cymbalariaeGL02558_euk	hypothetical protein; K06883
Eremothecium_cymbalariaeGL02787_euk	hypothetical protein; K03062 26S proteasome regulatory subunit T2
Eremothecium_cymbalariaeGL02793_euk	hypothetical protein; K11680 non-histone protein 10
Eremothecium_cymbalariaeGL02857_euk	non-transporter ABC protein (ISS); K06185 ATP-binding cassette, sub-family F, member 2
Eremothecium_cymbalariaeGL02861_euk	PfRh2a; reticulocyte binding protein 2 homolog A; K13849 reticulocyte-binding protein
Eremothecium_cymbalariaeGL03010_euk	Probable nucleolar GTP-binding protein 1.; K06943 nucleolar GTP-binding protein
Eremothecium_cymbalariaeGL03100_euk	hypothetical protein; K02327 DNA polymerase delta subunit 1 [EC:2.7.7.7]
Eremothecium_cymbalariaeGL03136_euk	KLTH0B09790p; K11135 Pin2-interacting protein X1
Eremothecium_cymbalariaeGL03213_euk	pre-mRNA splicing factor; K12815 pre-mRNA-splicing factor ATP-dependent RNA helicase PRP16 [EC:3.6.4.13]
Eremothecium_cymbalariaeGL03323_euk	KLTH0D03916p; K11294 nucleolin
Eremothecium_cymbalariaeGL03375_euk	hypothetical protein; K03035 26S proteasome regulatory subunit N5
Eremothecium_cymbalariaeGL03522_euk	hypothetical protein; K09051 cAMP response element-binding protein, other eukaryote
Eremothecium_cymbalariaeGL03725_euk	Zinc finger domain ; K10666 E3 ubiquitin-protein ligase RNF5 [EC:6.3.2.19]
Eremothecium_cymbalariaeGL03822_euk	hypothetical protein; K01535 H+transporting ATPase [EC:3.6.3.6]
Eremothecium_cymbalariaeGL03940_euk	hypothetical protein; K00968 choline-phosphate cytidylyltransferase [EC:2.7.7.15]
Eremothecium_cymbalariaeGL04141_euk	hypothetical protein; K11423 histone-lysine N-methyltransferase SETD2 [EC:2.1.1.43]
Eremothecium_cymbalariaeGL04166_euk	NCOR2; nuclear receptor corepressor 2; K06065 nuclear receptor co-repressor 2
Eremothecium_cymbalariaeGL04185_euk	hypothetical protein; K09246 arginine metabolism regulation protein II
Eremothecium_cymbalariaeGL04189_euk	ugt52; FYVE-type zinc finger-containing protein; K05841 sterol 3beta-glucosyltransferase [EC:2.4.1.173]
Eremothecium_cymbalariaeGL04292_euk	hypothetical protein; K14559 U3 small nucleolar RNA-associated protein MPP10
Eremothecium_cymbalariaeGL04362_euk	hypothetical protein; K12393 AP-1 complex subunit mu
Eremothecium_cymbalariaeGL04374_euk	RLF2; chromatin assembly complex, subunit p90 (EC:3.4.24.13); K01390 IgA-specific metalloendopeptidase [EC:3.4.24.13]
Eremothecium_cymbalariaeGL04385_euk	hypothetical protein; K01876 aspartyl-tRNA synthetase [EC:6.1.1.12]
Gibberella_zeaeGL00322_euk	similar to hCG40615; K04416 mitogen-activated protein kinase kinase kinase 1 [EC:2.7.11.25]
Gibberella_zeaeGL00374_euk	similar to Nuclear receptor co-repressor 1; K04650 nuclear receptor co-repressor 1
Gibberella_zeaeGL00377_euk	hypothetical protein; K10754 replication factor C subunit 1
Gibberella_zeaeGL00486_euk	rRNA processing protein (predicted); K07158
Gibberella_zeaeGL00779_euk	hypothetical protein; K01427 urease [EC:3.5.1.5]
Gibberella_zeaeGL00931_euk	MG04460.4; hypothetical protein; K03861 phosphatidylinositol glycan, class P
Gibberella_zeaeGL00942_euk	hypothetical protein; K14552 NET1-associated nuclear protein 1 (U3 small nucleolar RNA-associated protein 17)
Gibberella_zeaeGL00949_euk	hypothetical protein ; K11430 enhancer of zeste [EC:2.1.1.43]
Gibberella_zeaeGL00995_euk	hypothetical protein; K12737 peptidyl-prolyl cis-trans isomerase SDCCAG10 [EC:5.2.1.8]
Gibberella_zeaeGL01017_euk	HAP1, CYP1; Hap1p; K09247 heme activator protein 1
Gibberella_zeaeGL01060_euk	hypothetical protein; K13093 HIV Tat-specific factor 1
Gibberella_zeaeGL01155_euk	hypothetical protein; K11135 Pin2-interacting protein X1
Gibberella_zeaeGL01182_euk	hypothetical protein; K08991 crossover junction endonuclease MUS81 [EC:3.1.22.-]
Gibberella_zeaeGL01200_euk	hypothetical protein; K06018 endopolyphosphatase [EC:3.6.1.10]
Gibberella_zeaeGL01344_euk	glutathione-S-transferase theta, GST, putative; K00799 glutathione S-transferase [EC:2.5.1.18]
Gibberella_zeaeGL01397_euk	hypothetical protein; K02178 checkpoint serine/threonine-protein kinase [EC:2.7.11.1]
Gibberella_zeaeGL01415_euk	PHD finger domain protein (EC:2.7.7.6); K00960 DNA-directed RNA polymerase [EC:2.7.7.6]
Gibberella_zeaeGL01475_euk	PMA1_NEUCR Plasma membrane ATPase (Proton pump); K01535 H+transporting ATPase [EC:3.6.3.6]
Gibberella_zeaeGL01560_euk	hypothetical protein; K11118 RAP1-interacting factor 1
Gibberella_zeaeGL01651_euk	hypothetical protein; K03256 tRNA (adenine-N(1)-)-methyltransferase non-catalytic subunit
Gibberella_zeaeGL02006_euk	similar to ubiquitin fusion protein; K02927 large subunit ribosomal protein L40e
Gibberella_zeaeGL02076_euk	hypothetical protein; K11665 DNA helicase INO80 [EC:3.6.4.12]
Gibberella_zeaeGL02130_euk	hypothetical protein; K13095 splicing factor 1
Gibberella_zeaeGL02516_euk	MG00940.4; hypothetical protein; K01279 tripeptidyl-peptidase I [EC:3.4.14.9]
Gibberella_zeaeGL02577_euk	AGAP003137-PA; K11655 bromodomain adjacent to zinc finger domain protein 1A
Gibberella_zeaeGL02583_euk	hypothetical protein; K12817 pre-mRNA-splicing factor 18
Gibberella_zeaeGL02588_euk	MYB, c-myb; v-myb myeloblastosis viral oncogene homolog (avian); K09420 myb proto-oncogene protein
Gibberella_zeaeGL02592_euk	hypothetical protein; K02937 large subunit ribosomal protein L7e
Gibberella_zeaeGL02828_euk	hypothetical protein; K11419 histone-lysine N-methyltransferase SUV39H [EC:2.1.1.43]
Gibberella_zeaeGL02959_euk	hypothetical protein; K03305 proton-dependent oligopeptide transporter, POT family
Gibberella_zeaeGL03822_euk	hypothetical protein; K01187 alpha-glucosidase [EC:3.2.1.20]
Gibberella_zeaeGL04331_euk	hypothetical protein; K13119 protein FAM50
Gibberella_zeaeGL04438_euk	hypothetical protein; K02607 origin recognition complex subunit 5
Gibberella_zeaeGL04440_euk	hypothetical protein; K12829 splicing factor 3B subunit 2
Gibberella_zeaeGL04470_euk	hypothetical protein; K13179 ATP-dependent RNA helicase DDX18 [EC:3.6.4.13]
Gibberella_zeaeGL04590_euk	hypothetical protein; K03004 DNA-directed RNA polymerase I subunit RPA43
Gibberella_zeaeGL04940_euk	GH23945 gene product from transcript GH23945-RA; K10380 ankyrin
Gibberella_zeaeGL05010_euk	hypothetical protein; K10401 kinesin family member 18/19
Gibberella_zeaeGL05099_euk	GA12044 gene product from transcript GA12044-RA; K14559 U3 small nucleolar RNA-associated protein MPP10
Gibberella_zeaeGL05110_euk	hypothetical protein; K01529 [EC:3.6.1.-]
Gibberella_zeaeGL05132_euk	hypothetical protein; K14154 thiamine-phosphate diphosphorylase / hydroxyethylthiazole kinase [EC:2.5.1.3 2.7.1.50]
Gibberella_zeaeGL05437_euk	hypothetical protein; K10884 ATP-dependent DNA helicase 2 subunit 1
Gibberella_zeaeGL05456_euk	hypothetical protein; K01529 [EC:3.6.1.-]
Gibberella_zeaeGL05484_euk	hypothetical protein; K07117
Gibberella_zeaeGL05516_euk	hypothetical protein; K11365 SAGA-associated factor 73
Gibberella_zeaeGL05582_euk	ubiquitin C-terminal hydrolase (EC:3.1.2.15); K01072 ubiquitin thiolesterase [EC:3.1.2.15]
Gibberella_zeaeGL05633_euk	hypothetical protein; K13101 G patch domain and KOW motifs-containing protein
Gibberella_zeaeGL05639_euk	hypothetical protein; K04728 ataxia telangectasia mutated family protein [EC:2.7.11.1]
Gibberella_zeaeGL05705_euk	nucleus protein; K11684 bromodomain-containing factor 1
Gibberella_zeaeGL06009_euk	hypothetical protein; K08900 mitochondrial chaperone BCS1
Gibberella_zeaeGL06025_euk	similar to CG4221 CG4221-PA; K10273 F-box and leucine-rich repeat protein 7
Gibberella_zeaeGL06084_euk	hypothetical protein; K07442 tRNA (adenine-N1-)-methyltransferase catalytic subunit [EC:2.1.1.36]
Gibberella_zeaeGL06133_euk	hypothetical protein; K11971 E3 ubiquitin-protein ligase RNF14 [EC:6.3.2.19]
Gibberella_zeaeGL06146_euk	hypothetical protein; K00799 glutathione S-transferase [EC:2.5.1.18]
Gibberella_zeaeGL06167_euk	GA15730 gene product from transcript GA15730-RA; K11308 histone acetyltransferase MYST1 [EC:2.3.1.48]
Gibberella_zeaeGL06174_euk	hypothetical protein; K01784 UDP-glucose 4-epimerase [EC:5.1.3.2]
Gibberella_zeaeGL06191_euk	hypothetical protein; K11771 SWI/SNF chromatin-remodeling complex subunit SWI1
Gibberella_zeaeGL06245_euk	hypothetical protein; K13120 protein FAM32A
Gibberella_zeaeGL06363_euk	Os09g0477900; K03500 ribosomal RNA small subunit methyltransferase B [EC:2.1.1.-]
Gibberella_zeaeGL06399_euk	hypothetical protein; K11984 U4/U6.U5 tri-snRNP-associated protein 1
Gibberella_zeaeGL06469_euk	hypothetical protein; K09140 hypothetical protein
Gibberella_zeaeGL06580_euk	fungal specific transcription factor, putative; K09244 transcriptional regulatory protein AMDR
Gibberella_zeaeGL06631_euk	sol; calpain-D; K08582 calpain-15 [EC:3.4.22.-]
Gibberella_zeaeGL06757_euk	hypothetical protein; K08287 dual-specificity kinase [EC:2.7.12.1]
Gibberella_zeaeGL06934_euk	hypothetical protein; K10997 replication fork protection complex subunit Tof1/Swi1
Gibberella_zeaeGL06969_euk	hypothetical protein; K12858 ATP-dependent RNA helicase DDX23/PRP28 [EC:3.6.4.13]
Gibberella_zeaeGL07068_euk	SLEI family protein; K12600 superkiller protein 3
Gibberella_zeaeGL07076_euk	hypothetical protein; K11655 bromodomain adjacent to zinc finger domain protein 1A
Gibberella_zeaeGL07171_euk	hypothetical protein; K12828 splicing factor 3B subunit 1
Gibberella_zeaeGL07175_euk	hypothetical protein; K14556 U3 small nucleolar RNA-associated protein 12
Gibberella_zeaeGL07218_euk	hypothetical protein; K10731 DNA replication regulator SLD3
Gibberella_zeaeGL07260_euk	pot1; telomere end-binding protein Pot1; K11109 protection of telomeres protein 1
Gibberella_zeaeGL07326_euk	hypothetical protein; K11131 H/ACA ribonucleoprotein complex subunit 4 [EC:5.4.99.-]
Gibberella_zeaeGL07360_euk	hypothetical protein; K06867
Gibberella_zeaeGL07416_euk	hypothetical protein; K01529 [EC:3.6.1.-]
Gibberella_zeaeGL07436_euk	hypothetical protein; K11675 Ino eighty subunit 1
Gibberella_zeaeGL07453_euk	hypothetical protein LOC100251632; K02931 large subunit ribosomal protein L5
Gibberella_zeaeGL07519_euk	hypothetical protein; K03035 26S proteasome regulatory subunit N5
Gibberella_zeaeGL07552_euk	hypothetical protein; K12396 AP-3 complex subunit delta-1
Gibberella_zeaeGL07616_euk	similar to Solute carrier family 7 (cationic amino acid transporter, y system), member 9; K13868 solute carrier family 7 (L-type amino acid transporter), member 9
Gibberella_zeaeGL07975_euk	hypothetical protein; K02214 cell division control protein 7 [EC:2.7.11.1]
Gibberella_zeaeGL07976_euk	RL2A_ERYGR 60S ribosomal protein L27a (L29); K02900 large subunit ribosomal protein L27Ae
Gibberella_zeaeGL07977_euk	hypothetical protein; K11273 chromosome transmission fidelity protein 1 [EC:3.6.4.13]
Gibberella_zeaeGL08189_euk	hypothetical protein; K01784 UDP-glucose 4-epimerase [EC:5.1.3.2]
Gibberella_zeaeGL08469_euk	UGA3.1; zinc-finger transcription factor of the Zn(2)-Cys(6) binuclear cluster domain type; K09245 transcriptional activator protein UGA3
Gibberella_zeaeGL08571_euk	hypothetical protein; K10563 formamidopyrimidine-DNA glycosylase [EC:3.2.2.23 4.2.99.18]
Gibberella_zeaeGL08601_euk	hypothetical protein; K11378 histone acetyltransferase SAS3 [EC:2.3.1.48]
Gibberella_zeaeGL08696_euk	Pc22g23230; K12780 meiotic recombination protein REC8, fungi type
Gibberella_zeaeGL08743_euk	hypothetical protein; K01210 glucan 1,3-beta-glucosidase [EC:3.2.1.58]
Gibberella_zeaeGL08762_euk	hypothetical protein; K01164 ribonuclease P/MRP protein subunit POP1 [EC:3.1.26.5]
Gibberella_zeaeGL08896_euk	hypothetical protein; K01164 ribonuclease P/MRP protein subunit POP1 [EC:3.1.26.5]
Gibberella_zeaeGL08948_euk	hypothetical protein; K00472 prolyl 4-hydroxylase [EC:1.14.11.2]
Gibberella_zeaeGL08976_euk	hypothetical protein; K11294 nucleolin
Gibberella_zeaeGL09040_euk	hypothetical protein; K11843 ubiquitin carboxyl-terminal hydrolase 14 [EC:3.1.2.15]
Gibberella_zeaeGL09083_euk	beta-alanine synthase (EC:3.5.1.-); K01463 [EC:3.5.1.-]
Gibberella_zeaeGL09113_euk	hypothetical protein; K11309 regulator of Ty1 transposition protein 109
Gibberella_zeaeGL09145_euk	hypothetical protein; K11592 endoribonuclease Dicer [EC:3.1.26.-]
Gibberella_zeaeGL09387_euk	hypothetical protein; K08900 mitochondrial chaperone BCS1
Gibberella_zeaeGL09526_euk	hypothetical protein; K03128 transcription initiation factor TFIID subunit 2
Gibberella_zeaeGL09639_euk	hypothetical protein ; K10744 ribonuclease H2 subunit B
Gibberella_zeaeGL09714_euk	hypothetical protein; K11230 mitogen-activated protein kinase kinase kinase [EC:2.7.11.25]
Gibberella_zeaeGL09749_euk	hypothetical protein; K12848 U4/U6.U5 tri-snRNP component SNU23
Gibberella_zeaeGL09772_euk	hypothetical protein; K00273 D-amino-acid oxidase [EC:1.4.3.3]
Gibberella_zeaeGL09887_euk	hypothetical protein; K09528 DnaJ homolog subfamily C member 8
Gibberella_zeaeGL09890_euk	similar to zinc finger protein 534; K09206 krueppel-like factor 5
Gibberella_zeaeGL09912_euk	An08g05590; CT20 family protein; K11343 MRG-binding protein
Gibberella_zeaeGL09921_euk	hypothetical protein; K03164 DNA topoisomerase II [EC:5.99.1.3]
Gibberella_zeaeGL09927_euk	hypothetical protein; K12860 pre-mRNA-splicing factor CDC5/CEF1
Gibberella_zeaeGL10085_euk	hypothetical protein; K14300 nuclear pore complex protein Nup133
Gibberella_zeaeGL10189_euk	acetyltransferase, CysE/LacA/LpxA/NodL family (EC:2.3.1.-); K00680 [EC:2.3.1.-]
Gibberella_zeaeGL10208_euk	hypothetical protein; K12840 splicing factor 45
Gibberella_zeaeGL10416_euk	hypothetical protein; K03564 peroxiredoxin Q/BCP [EC:1.11.1.15]
Gibberella_zeaeGL10466_euk	hypothetical protein; K03679 exosome complex component RRP4
Gibberella_zeaeGL10504_euk	res2; MBF transcription factor complex subunit Res2; K06867
Gibberella_zeaeGL10646_euk	hypothetical protein; K13103 tuftelin-interacting protein 11
Gibberella_zeaeGL10898_euk	hypothetical protein; K11561 kinetochor protein Mis14/NSL1
Gibberella_zeaeGL10932_euk	hypothetical protein; K09246 arginine metabolism regulation protein II
Gibberella_zeaeGL10934_euk	KLTH0C07788p; K09424 Myb-like DNA-binding protein REB1
Gibberella_zeaeGL10961_euk	hypothetical protein; K10582 ubiquitin-conjugating enzyme E2 Q [EC:6.3.2.19]
Gibberella_zeaeGL11002_euk	hypothetical protein; K14571 ribosome biogenesis ATPase
Gibberella_zeaeGL11028_euk	hypothetical protein; K14565 nucleolar protein 58
Gibberella_zeaeGL11060_euk	hypothetical protein; K14564 nucleolar protein 56
Gibberella_zeaeGL11061_euk	similar to T46664 ubiquitin/S27a fusion protein [imported] - Neurospora crassa; K02977 small subunit ribosomal protein S27Ae
Gibberella_zeaeGL11466_euk	FAD binding domain protein; K00492 [EC:1.14.13.-]
Penicillium_chrysogenum_WisconsinGL00438_euk	hypothetical protein; K02831 ser/thr/tyr protein kinase RAD53 [EC:2.7.11.-]
Penicillium_chrysogenum_WisconsinGL00603_euk	similar to potential fungal zinc cluster transcription factor; K09245 transcriptional activator protein UGA3
Penicillium_chrysogenum_WisconsinGL00810_euk	Usp36 protein; K11855 ubiquitin carboxyl-terminal hydrolase 36/42 [EC:3.1.2.15]
Penicillium_chrysogenum_WisconsinGL00987_euk	Pc12g07170; K11665 DNA helicase INO80 [EC:3.6.4.12]
Penicillium_chrysogenum_WisconsinGL01130_euk	Pc12g08650; K10590 E3 ubiquitin-protein ligase TRIP12 [EC:6.3.2.19]
Penicillium_chrysogenum_WisconsinGL01227_euk	Pc12g09660; K06883
Penicillium_chrysogenum_WisconsinGL01409_euk	hypothetical protein; K01529 [EC:3.6.1.-]
Penicillium_chrysogenum_WisconsinGL01849_euk	Pc12g16160; K01951 GMP synthase (glutamine-hydrolysing) [EC:6.3.5.2]
Penicillium_chrysogenum_WisconsinGL01864_euk	hypothetical protein; K09424 Myb-like DNA-binding protein REB1
Penicillium_chrysogenum_WisconsinGL01875_euk	LRSAM1, MGC139439; leucine rich repeat and sterile alpha motif containing 1; K10641 E3 ubiquitin-protein ligase LRSAM1 [EC:6.3.2.19]
Penicillium_chrysogenum_WisconsinGL02261_euk	methylmalonate-semialdehyde dehydrogenase, putative (EC:1.2.1.27); K00140 methylmalonate-semialdehyde dehydrogenase [EC:1.2.1.27]
Penicillium_chrysogenum_WisconsinGL02284_euk	Pc13g04130; K11429 histone-lysine N-methyltransferase SUV420H [EC:2.1.1.43]
Penicillium_chrysogenum_WisconsinGL02324_euk	C6 transcription factor (Gal4); K09241 transcriptional regulatory protein GAL4
Penicillium_chrysogenum_WisconsinGL02435_euk	NV15945; similar to ENSANGP00000022492; K11493 regulator of chromosome condensation
Penicillium_chrysogenum_WisconsinGL02461_euk	Pc13g05920; K02937 large subunit ribosomal protein L7e
Penicillium_chrysogenum_WisconsinGL02585_euk	Pc13g07190; K02868 large subunit ribosomal protein L11e
Penicillium_chrysogenum_WisconsinGL02782_euk	Pc13g09230; K11596 argonaute
Penicillium_chrysogenum_WisconsinGL03109_euk	Pc13g12580; K00652 8-amino-7-oxononanoate synthase [EC:2.3.1.47]
Penicillium_chrysogenum_WisconsinGL03492_euk	HAC1, ERN4, IRE15; Basic leucine zipper (bZIP) transcription factor (ATF/CREB1 homolog) that regulates the unfolded protein response, via UPRE binding, and membrane biogenesis; ER stress-induced splicing pathway facilitates efficient Hac1p synthesis; K09051 cAMP response element-binding protein, other eukaryote
Penicillium_chrysogenum_WisconsinGL03501_euk	Pc14g00720; K00555 tRNA (guanine-N2-)-methyltransferase [EC:2.1.1.32]
Penicillium_chrysogenum_WisconsinGL03582_euk	similar to ankyrin 2,3/unc44; K10380 ankyrin
Penicillium_chrysogenum_WisconsinGL03689_euk	Pc15g00270; K06961 ribosomal RNA assembly protein
Penicillium_chrysogenum_WisconsinGL03738_euk	rRNA processing protein (predicted); K07158
Penicillium_chrysogenum_WisconsinGL04012_euk	Pc16g02040; K01874 methionyl-tRNA synthetase [EC:6.1.1.10]
Penicillium_chrysogenum_WisconsinGL04211_euk	Gsc; goosecoid; K09324 homeobox protein goosecoid
Penicillium_chrysogenum_WisconsinGL04518_euk	Micro-fibrillar-associated protein 1 C-terminus containing protein; K13110 microfibrillar-associated protein 1
Penicillium_chrysogenum_WisconsinGL04795_euk	DNA repair protein RAD5; K01529 [EC:3.6.1.-]
Penicillium_chrysogenum_WisconsinGL05035_euk	Pc16g13010; K10747 DNA ligase 1 [EC:6.5.1.1]
Penicillium_chrysogenum_WisconsinGL05056_euk	Pc16g13220; K13181 ATP-dependent RNA helicase DDX27 [EC:3.6.4.13]
Penicillium_chrysogenum_WisconsinGL05437_euk	hypothetical protein; K09554 cell division cycle protein 37
Penicillium_chrysogenum_WisconsinGL05472_euk	Pc18g00830; K01529 [EC:3.6.1.-]
Penicillium_chrysogenum_WisconsinGL05492_euk	transcription initiation factor IIB; K03124 transcription initiation factor TFIIB
Penicillium_chrysogenum_WisconsinGL05810_euk	Pc18g04320; K10401 kinesin family member 18/19
Penicillium_chrysogenum_WisconsinGL06148_euk	Pc20g00420; K14300 nuclear pore complex protein Nup133
Penicillium_chrysogenum_WisconsinGL06180_euk	Pc20g00750; K11131 H/ACA ribonucleoprotein complex subunit 4 [EC:5.4.99.-]
Penicillium_chrysogenum_WisconsinGL06206_euk	U3 small nucleolar ribonucleoprotein protein IMP4; K14561 U3 small nucleolar ribonucleoprotein protein IMP4
Penicillium_chrysogenum_WisconsinGL06227_euk	Pc20g01250; K10684 ubiquitin-like 1-activating enzyme E1 A [EC:6.3.2.19]
Penicillium_chrysogenum_WisconsinGL06262_euk	AAA family ATPase (EC:3.6.1.-); K01529 [EC:3.6.1.-]
Penicillium_chrysogenum_WisconsinGL06383_euk	TERF1; telomeric repeat binding factor (NIMA-interacting) 1; K11110 telomeric repeat-binding factor 1
Penicillium_chrysogenum_WisconsinGL06516_euk	C6 transcription factor (AmdR); K09244 transcriptional regulatory protein AMDR
Penicillium_chrysogenum_WisconsinGL06589_euk	Pc20g05060; K00698 chitin synthase [EC:2.4.1.16]
Penicillium_chrysogenum_WisconsinGL06721_euk	Pc20g06520; K13171 serine/arginine repetitive matrix protein 1
Penicillium_chrysogenum_WisconsinGL06879_euk	hypothetical protein LOC100253813; K13091 RNA-binding protein 39
Penicillium_chrysogenum_WisconsinGL06890_euk	Pc20g08240; K11756 chromatin structure-remodeling complex subunit RSC1/2
Penicillium_chrysogenum_WisconsinGL06937_euk	Pc20g08980; K12396 AP-3 complex subunit delta-1
Penicillium_chrysogenum_WisconsinGL07355_euk	HhH-GPD family base excision DNA repair protein (EC:4.2.99.18); K01741 DNA-(apurinic or apyrimidinic site) lyase [EC:4.2.99.18]
Penicillium_chrysogenum_WisconsinGL07431_euk	RNA exonuclease (EC:3.1.-.-); K01175 [EC:3.1.-.-]
Penicillium_chrysogenum_WisconsinGL07439_euk	Pc20g14180; K02925 large subunit ribosomal protein L3e
Penicillium_chrysogenum_WisconsinGL07474_euk	Pc20g14550; K10754 replication factor C subunit 1
Penicillium_chrysogenum_WisconsinGL07566_euk	hypothetical protein; K01684 galactonate dehydratase [EC:4.2.1.6]
Penicillium_chrysogenum_WisconsinGL07706_euk	RLF2; chromatin assembly complex, subunit p90 (EC:3.4.24.13); K01390 IgA-specific metalloendopeptidase [EC:3.4.24.13]
Penicillium_chrysogenum_WisconsinGL07914_euk	hypothetical protein; K03234 elongation factor EF-2 [EC:3.6.5.3]
Penicillium_chrysogenum_WisconsinGL08032_euk	Pc21g04690; K03469 ribonuclease HI [EC:3.1.26.4]
Penicillium_chrysogenum_WisconsinGL08280_euk	Pc21g07220; K00599 [EC:2.1.1.-]
Penicillium_chrysogenum_WisconsinGL08289_euk	transcription factor steA; K11215 transcription factor STE12
Penicillium_chrysogenum_WisconsinGL08303_euk	Pc21g07460; K03177 tRNA pseudouridine synthase B [EC:5.4.99.12]
Penicillium_chrysogenum_WisconsinGL08487_euk	hypothetical protein; K10801 methyl-CpG-binding domain protein 4 [EC:3.2.2.-]
Penicillium_chrysogenum_WisconsinGL08617_euk	hypothetical protein; K01529 [EC:3.6.1.-]
Penicillium_chrysogenum_WisconsinGL08740_euk	Pc21g11920; K14545 ribosomal RNA-processing protein 7
Penicillium_chrysogenum_WisconsinGL08908_euk	Pc21g13740; K10398 kinesin family member 11
Penicillium_chrysogenum_WisconsinGL08920_euk	hypothetical protein ; K10867 nijmegen breakage syndrome protein 1
Penicillium_chrysogenum_WisconsinGL08965_euk	hypothetical protein; K03500 ribosomal RNA small subunit methyltransferase B [EC:2.1.1.-]
Penicillium_chrysogenum_WisconsinGL08974_euk	Pc21g14430; K03256 tRNA (adenine-N(1)-)-methyltransferase non-catalytic subunit
Penicillium_chrysogenum_WisconsinGL08979_euk	Pc21g14480; K12737 peptidyl-prolyl cis-trans isomerase SDCCAG10 [EC:5.2.1.8]
Penicillium_chrysogenum_WisconsinGL09170_euk	Pc21g16460; K09531 DnaJ homolog subfamily C member 11
Penicillium_chrysogenum_WisconsinGL09329_euk	Cbr-cogc-5; C. briggsae CBR-COGC-5 protein; K12875 apoptotic chromatin condensation inducer in the nucleus
Penicillium_chrysogenum_WisconsinGL09414_euk	YALI0D03267p; K00974 tRNA nucleotidyltransferase (CCA-adding enzyme) [EC:2.7.7.72 3.1.3.- 3.1.4.-]
Penicillium_chrysogenum_WisconsinGL09433_euk	Pc21g19250; K11267 sister chromatid cohesion protein PDS5
Penicillium_chrysogenum_WisconsinGL09506_euk	elg1; DNA replication factor C complex subunit Elg1; K11134 telomere length regulation protein
Penicillium_chrysogenum_WisconsinGL09516_euk	AO090023000229; hypothetical protein; K14531 ribonuclease MRP protein subunit SNM1
Penicillium_chrysogenum_WisconsinGL09597_euk	Pc21g20940; K09528 DnaJ homolog subfamily C member 8
Penicillium_chrysogenum_WisconsinGL09801_euk	ATP dependent RNA helicase (Rok1) (EC:3.6.1.-); K01529 [EC:3.6.1.-]
Penicillium_chrysogenum_WisconsinGL09839_euk	MG03229.4; hypothetical protein; K01529 [EC:3.6.1.-]
Penicillium_chrysogenum_WisconsinGL09937_euk	top2; DNA topoisomerase II top2-Penicillium chrysogenum; K03164 DNA topoisomerase II [EC:5.99.1.3]
Penicillium_chrysogenum_WisconsinGL10327_euk	Pc22g04670; K13103 tuftelin-interacting protein 11
Penicillium_chrysogenum_WisconsinGL10348_euk	hypothetical protein; K00799 glutathione S-transferase [EC:2.5.1.18]
Penicillium_chrysogenum_WisconsinGL10365_euk	Pc22g05070; K10563 formamidopyrimidine-DNA glycosylase [EC:3.2.2.23 4.2.99.18]
Penicillium_chrysogenum_WisconsinGL10392_euk	Pc22g05360; K10742 DNA replication ATP-dependent helicase Dna2 [EC:3.6.4.12]
Penicillium_chrysogenum_WisconsinGL10409_euk	PHD finger domain protein (EC:2.7.7.6); K00960 DNA-directed RNA polymerase [EC:2.7.7.6]
Penicillium_chrysogenum_WisconsinGL10542_euk	Pc22g06950; K02991 small subunit ribosomal protein S6e
Penicillium_chrysogenum_WisconsinGL10568_euk	Pc22g07210; K11684 bromodomain-containing factor 1
Penicillium_chrysogenum_WisconsinGL10738_euk	Pc22g09040; K11365 SAGA-associated factor 73
Penicillium_chrysogenum_WisconsinGL10812_euk	hypothetical protein; K10771 AP endonuclease 1 [EC:4.2.99.18]
Penicillium_chrysogenum_WisconsinGL10876_euk	Pc22g11050; K12829 splicing factor 3B subunit 2
Penicillium_chrysogenum_WisconsinGL10928_euk	Slc24a5; solute carrier family 24, member 5; K13753 solute carrier family 24 (sodium/potassium/calcium exchanger), member 5
Penicillium_chrysogenum_WisconsinGL11063_euk	Pc22g13140; K11984 U4/U6.U5 tri-snRNP-associated protein 1
Penicillium_chrysogenum_WisconsinGL11181_euk	Pc22g14350; K11309 regulator of Ty1 transposition protein 109
Penicillium_chrysogenum_WisconsinGL11877_euk	Pc22g21590; K03441 aquaglyceroporin related protein, other eukaryote
Penicillium_chrysogenum_WisconsinGL12070_euk	Pc22g23570; K01164 ribonuclease P/MRP protein subunit POP1 [EC:3.1.26.5]
Penicillium_chrysogenum_WisconsinGL12238_euk	Pc22g25300; K03130 transcription initiation factor TFIID subunit 5
Penicillium_chrysogenum_WisconsinGL12250_euk	Pc22g25430; K11795 nuclear receptor interaction protein
Penicillium_chrysogenum_WisconsinGL12605_euk	hypothetical protein; K13108 smad nuclear-interacting protein 1
Saccharomyces_cerevisiaeGL00101_euk	PKC1, CLY15, HPO2, STT1; Pkc1p (EC:2.7.11.13); K02677 classical protein kinase C [EC:2.7.11.13]
Saccharomyces_cerevisiaeGL00232_euk	Putative protein kinase, possible substrate of cAMP-dependent protein kinase (PKA) (EC:2.7.11.1); K08286 protein-serine/threonine kinase [EC:2.7.11.-]
Saccharomyces_cerevisiaeGL00316_euk	RAD16; nucleotide excision repair protein (EC:3.6.1.3); K01509 adenosinetriphosphatase [EC:3.6.1.3]
Saccharomyces_cerevisiaeGL00379_euk	SMP1; Putative transcription factor involved in regulating the response to osmotic stress; member of the MADS-box family of transcription factors; K09265 MADS-box transcription factor, other eukaryote
Saccharomyces_cerevisiaeGL00436_euk	PRP5, RNA5; Prp5p (EC:3.6.1.-); K12811 ATP-dependent RNA helicase DDX46/PRP5 [EC:3.6.4.13]
Saccharomyces_cerevisiaeGL00504_euk	MATALPHA2, ALPHA2; Homeobox-domain protein that, with Mcm1p, represses A-specific genes in haploids; acts with A1p to repress transcription of haploid-specific genes in diploids; one of two genes encoded by the MATalpha mating type cassette; K09359 mating-type protein A2
Saccharomyces_cerevisiaeGL00602_euk	MATALPHA2, ALPHA2; Homeobox-domain protein that, with Mcm1p, represses A-specific genes in haploids; acts with A1p to repress transcription of haploid-specific genes in diploids; one of two genes encoded by the MATalpha mating type cassette; K09359 mating-type protein A2
Saccharomyces_cerevisiaeGL00621_euk	HCM1; Forkhead transcription factor that drives S-phase specific expression of genes involved in chromosome segregation, spindle dynamics, and budding; suppressor of calmodulin mutants with specific SPB assembly defects; telomere maintenance role; K09413 forkhead transcription factor HCM1
Saccharomyces_cerevisiaeGL00650_euk	MATALPHA2, ALPHA2; Homeobox-domain protein that, with Mcm1p, represses A-specific genes in haploids; acts with A1p to repress transcription of haploid-specific genes in diploids; one of two genes encoded by the MATalpha mating type cassette; K09359 mating-type protein A2
Saccharomyces_cerevisiaeGL00700_euk	Skiip; SKI interacting protein; K06063 SNW domain-containing protein 1
Saccharomyces_cerevisiaeGL00801_euk	POL3, CDC2, HPR6, TEX1; Catalytic subunit of DNA polymerase delta; required for chromosomal DNA replication during mitosis and meiosis, intragenic recombination, repair of double strand DNA breaks, and DNA replication during nucleotide excision repair (NER) (EC:2.7.7.7); K02327 DNA polymerase delta subunit 1 [EC:2.7.7.7]
Saccharomyces_cerevisiaeGL00874_euk	OSH2; Member of an oxysterol-binding protein family with seven members in S. cerevisiae; family members have overlapping, redundant functions in sterol metabolism and collectively perform a function essential for viability; K06867
Saccharomyces_cerevisiaeGL00884_euk	RPT2, YHS4, YTA5; One of six ATPases of the 19S regulatory particle of the 26S proteasome involved in the degradation of ubiquitinated substrates; required for normal peptide hydrolysis by the core 20S particle; K03062 26S proteasome regulatory subunit T2
Saccharomyces_cerevisiaeGL01109_euk	HTB1, SPT12; Histone H2B, core histone protein required for chromatin assembly and chromosome function; nearly identical to HTB2; Rad6p-Bre1p-Lge1p mediated ubiquitination regulates transcriptional activation, meiotic DSB formation and H3 methylation; K11252 histone H2B
Saccharomyces_cerevisiaeGL01192_euk	SUM1; Sum1p; K12779 suppressor of MAR1-1 protein
Saccharomyces_cerevisiaeGL01329_euk	YHP1; One of two homeobox transcriptional repressors (see also Yox1p), that bind to Mcm1p and to early cell cycle box (ECB) elements of cell cycle regulated genes, thereby restricting ECB-mediated transcription to the M/G1 interval; K12411 homeobox protein YOX1/YHP1
Saccharomyces_cerevisiaeGL01354_euk	SNM1; Snm1p; K14531 ribonuclease MRP protein subunit SNM1
Saccharomyces_cerevisiaeGL01432_euk	PRB1, CVT1; Prb1p (EC:3.4.21.48); K01336 cerevisin [EC:3.4.21.48]
Saccharomyces_cerevisiaeGL01437_euk	POL5; DNA Polymerase phi; has sequence similarity to the human MybBP1A and weak sequence similarity to B-type DNA polymerases, not required for chromosomal DNA replication; required for the synthesis of rRNA (EC:2.7.7.7); K02331 DNA polymerase phi subunit [EC:2.7.7.7]
Saccharomyces_cerevisiaeGL01706_euk	Putative channel-like protein; similar to Fps1p; mediates passive diffusion of glycerol in the presence of ethanol; K03441 aquaglyceroporin related protein, other eukaryote
Saccharomyces_cerevisiaeGL01736_euk	EPL1; Component of NuA4, which is an essential histone H4/H2A acetyltransferase complex; homologous to Drosophila Enhancer of Polycomb; K11322 enhancer of polycomb-like protein
Saccharomyces_cerevisiaeGL01760_euk	DEG1, HRM3, PUS3; Deg1p (EC:4.2.1.70); K01855 [EC:5.4.99.-]
Saccharomyces_cerevisiaeGL01906_euk	hypothetical protein; K01529 [EC:3.6.1.-]
Saccharomyces_cerevisiaeGL01966_euk	hypothetical protein; K14154 thiamine-phosphate diphosphorylase / hydroxyethylthiazole kinase [EC:2.5.1.3 2.7.1.50]
Saccharomyces_cerevisiaeGL01968_euk	RPL28, CYH2; Rpl28p; K02900 large subunit ribosomal protein L27Ae
Saccharomyces_cerevisiaeGL01977_euk	SPC105; Spc105p; K11563 kinetochore protein Spc7/SPC105
Saccharomyces_cerevisiaeGL01991_euk	ATP-dependent RNA helicase (EC:3.-.-.-); K01567 [EC:3.-.-.-]
Saccharomyces_cerevisiaeGL02054_euk	PMA1, KTI10; Plasma membrane H+ATPase, pumps protons out of the cell; major regulator of cytoplasmic pH and plasma membrane potential; part of the P2 subgroup of cation-transporting ATPases (EC:3.6.3.6); K01535 H+transporting ATPase [EC:3.6.3.6]
Saccharomyces_cerevisiaeGL02142_euk	RPL11B; Rpl11bp; K02868 large subunit ribosomal protein L11e
Saccharomyces_cerevisiaeGL02259_euk	PCT1, BSR2, CCT1; Cholinephosphate cytidylyltransferase, also known as CTP:phosphocholine cytidylyltransferase, rate-determining enzyme of the CDP-choline pathway for phosphatidylcholine synthesis, inhibited by Sec14p, activated upon lipid-binding (EC:2.7.7.15); K00968 choline-phosphate cytidylyltransferase [EC:2.7.7.15]
Saccharomyces_cerevisiaeGL02275_euk	voltage dependent calcium channel L-type; K05315 voltage-dependent calcium channel alpha 1, invertebrate
Saccharomyces_cerevisiaeGL02301_euk	Cbr-ttb-1; C. briggsae CBR-TTB-1 protein; K03124 transcription initiation factor TFIIB
Saccharomyces_cerevisiaeGL02326_euk	TAF1, TAF130, TAF145; KAT4; TafII145; TafII130 (EC:2.3.1.48); K03125 transcription initiation factor TFIID subunit 1
Saccharomyces_cerevisiaeGL02328_euk	RNH70, REX1, RNA82; 3'-5' exoribonuclease; required for maturation of 3' ends of 5S rRNA and tRNA-Arg3 from dicistronic transcripts (EC:3.1.-.-); K14570 RNA exonuclease 1 [EC:3.1.-.-]
Saccharomyces_cerevisiaeGL02332_euk	PXR1, GNO1; PinX1; K11135 Pin2-interacting protein X1
Saccharomyces_cerevisiaeGL02387_euk	Os11g0157000; K12619 5'-3' exoribonuclease 2 [EC:3.1.13.-]
Saccharomyces_cerevisiaeGL02548_euk	protein kinase subunit beta ; K07199 5'-AMP-activated protein kinase, regulatory beta subunit
Saccharomyces_cerevisiaeGL02558_euk	hypothetical protein; K13099 CD2 antigen cytoplasmic tail-binding protein 2
Saccharomyces_cerevisiaeGL02650_euk	RPL40B, CEP52B, UB12, UBI2; L40B; K02927 large subunit ribosomal protein L40e
Saccharomyces_cerevisiaeGL02686_euk	HOS4; Hos4p; K06867
Saccharomyces_cerevisiaeGL02790_euk	hypothetical protein; K01106 inositol-1,4,5-trisphosphate 5-phosphatase [EC:3.1.3.56]
Saccharomyces_cerevisiaeGL02898_euk	RPA34; A34.5; K03003 DNA-directed RNA polymerase I subunit RPA14
Saccharomyces_cerevisiaeGL02932_euk	Os11g0157000; K12619 5'-3' exoribonuclease 2 [EC:3.1.13.-]
Saccharomyces_cerevisiaeGL03037_euk	MPP10; Component of the SSU processome and 90S preribosome, required for pre-18S rRNA processing, interacts with and controls the stability of Imp3p and Imp4p, essential for viability; similar to human Mpp10p; K14559 U3 small nucleolar RNA-associated protein MPP10
Saccharomyces_cerevisiaeGL03167_euk	MET5, ECM17; Met5p (EC:1.8.1.2); K00381 sulfite reductase (NADPH) hemoprotein beta-component [EC:1.8.1.2]
Saccharomyces_cerevisiaeGL03212_euk	hypothetical protein; K12603 CCR4-NOT transcription complex subunit 6 [EC:3.1.-.-]
Saccharomyces_cerevisiaeGL03289_euk	APN1; Apn1p (EC:4.2.99.18); K10771 AP endonuclease 1 [EC:4.2.99.18]
Saccharomyces_cerevisiaeGL03340_euk	MSN4; Msn4p; K09468 zinc finger protein MSN2/4
Saccharomyces_cerevisiaeGL03393_euk	LAC1, DGT1; Ceramide synthase component, involved in synthesis of ceramide from C26(acyl)-coenzyme A and dihydrosphingosine or phytosphingosine, functionally equivalent to Lag1p; K04710 Acyl-CoA-dependent ceramide synthase [EC:2.3.1.24]
Saccharomyces_cerevisiaeGL03489_euk	RPL40B, CEP52B, UB12, UBI2; L40B; K02927 large subunit ribosomal protein L40e
Saccharomyces_cerevisiaeGL03630_euk	FYV7; Essential protein required for maturation of 18S rRNA; required for survival upon exposure to K1 killer toxin
Saccharomyces_cerevisiaeGL03647_euk	SMC4; Smc4p; K06675 structural maintenance of chromosome 4
Saccharomyces_cerevisiaeGL03659_euk	C6 transcription factor (Gal4); K09241 transcriptional regulatory protein GAL4
Saccharomyces_cerevisiaeGL03694_euk	NHA1; Naﱿ antiporter involved in sodium and potassium efflux through the plasma membrane; required for alkali cation tolerance at acidic pH; K03316 monovalent cation:H antiporter, CPA1 family
Saccharomyces_cerevisiaeGL03740_euk	CBF5; Cbf5p (EC:5.4.99.-); K11131 H/ACA ribonucleoprotein complex subunit 4 [EC:5.4.99.-]
Saccharomyces_cerevisiaeGL03751_euk	SKG3; Protein of unknown function; green fluorescent protein (GFP)-fusion protein localizes to the cell periphery, cytoplasm, bud, and bud neck; potential Cdc28p substrate; similar to Caf120p and Skg4p; K12609 CCR4-NOT transcriptional complex subunit CAF120
Saccharomyces_cerevisiaeGL03761_euk	NOP56, SIK1; Essential evolutionarily-conserved nucleolar protein component of the box C/D snoRNP complexes that direct 2'-O-methylation of pre-rRNA during its maturation; overexpression causes spindle orientation defects; K14564 nucleolar protein 56
Saccharomyces_cerevisiaeGL03818_euk	LCB5; Lcb5p (EC:2.7.1.91); K04718 sphingosine kinase [EC:2.7.1.91]
Saccharomyces_cerevisiaeGL03887_euk	similar to nucampholin CG12750-PA; K13100 pre-mRNA-splicing factor CWC22
Saccharomyces_cerevisiaeGL03929_euk	RHC18; Protein involved in recombination repair (EC:3.6.4.1); K01553 myosin ATPase [EC:3.6.4.1]
Saccharomyces_cerevisiaeGL03976_euk	setx; senataxin; K10706 senataxin [EC:3.6.4.-]
Saccharomyces_cerevisiaeGL04068_euk	FPR3, NPI46; Fpr3p (EC:5.2.1.8); K01802 peptidylprolyl isomerase [EC:5.2.1.8]
Saccharomyces_cerevisiaeGL04116_euk	YOX1; Homeodomain-containing transcriptional repressor, binds to Mcm1p and to early cell cycle boxes (ECBs) in the promoters of cell cycle-regulated genes expressed in M/G1 phase; expression is cell cycle-regulated; potential Cdc28p substrate; K12411 homeobox protein YOX1/YHP1
Saccharomyces_cerevisiaeGL04122_euk	UNG1; Ung1p (EC:3.2.2.-); K03648 uracil-DNA glycosylase [EC:3.2.2.-]
Saccharomyces_cerevisiaeGL04162_euk	hypothetical protein; K01684 galactonate dehydratase [EC:4.2.1.6]
Saccharomyces_cerevisiaeGL04221_euk	CTF18, CHL12; Ctf18p; K11269 chromosome transmission fidelity protein 18
Saccharomyces_cerevisiaeGL04270_euk	splicing factor; K12815 pre-mRNA-splicing factor ATP-dependent RNA helicase PRP16 [EC:3.6.4.13]
Saccharomyces_cerevisiaeGL04357_euk	CEF1, NTC85; Cef1p; K12860 pre-mRNA-splicing factor CDC5/CEF1
Saccharomyces_cerevisiaeGL04575_euk	JJJ1; Co-chaperone that stimulates the ATPase activity of Ssa1p, required for a late step of ribosome biogenesis; associated with the cytosolic large ribosomal subunit; contains a J-domain; mutation causes defects in fluid-phase endocytosis; K09506 DnaJ homolog subfamily A member 5
Saccharomyces_cerevisiaeGL04626_euk	SKO1, ACR1; Basic leucine zipper (bZIP) transcription factor of the ATF/CREB family, forms a complex with Tup1p and Ssn6p to both activate and repress transcription; cytosolic and nuclear protein involved in osmotic and oxidative stress responses; K09051 cAMP response element-binding protein, other eukaryote
Saccharomyces_cerevisiaeGL04700_euk	PfRh2a; reticulocyte binding protein 2 homolog A; K13849 reticulocyte-binding protein
Saccharomyces_cerevisiaeGL04786_euk	RLP7, RPL7; Nucleolar protein with similarity to large ribosomal subunit L7 proteins; constituent of 66S pre-ribosomal particles; plays an essential role in processing of precursors to the large ribosomal subunit RNAs; K02937 large subunit ribosomal protein L7e
Saccharomyces_cerevisiaeGL04823_euk	rps12; ribosomal protein S12; K02992 small subunit ribosomal protein S7
Saccharomyces_cerevisiaeGL04902_euk	RPL25; Rpl25p; K02893 large subunit ribosomal protein L23Ae
Saccharomyces_cerevisiaeGL04949_euk	REX4; Putative RNA exonuclease possibly involved in pre-rRNA processing and ribosome assembly (EC:3.1.-.-); K01175 [EC:3.1.-.-]
Saccharomyces_cerevisiaeGL04986_euk	MG07252.4; RNP domain protein; K14396 polyadenylate-binding protein 2
Saccharomyces_cerevisiaeGL05028_euk	RRP6; Nuclear exosome exonuclease component; has 3'-5' exonuclease activity; involved in RNA processing, maturation, surveillance, degradation, tethering, and export; has similarity to E. coli RNase D and to human PM-Sc1 100 (EXOSC10) (EC:3.1.13.-); K12591 exosome complex exonuclease RRP6 [EC:3.1.13.-]
Saccharomyces_cerevisiaeGL05031_euk	UTP23; Essential nucleolar protein that is a component of the SSU (small subunit) processome involved in 40S ribosomal subunit biogenesis; has homology to PINc domain protein Fcf1p, although the PINc domain of Utp23p is not required for function; K07158
Saccharomyces_cerevisiaeGL05087_euk	RPL3, MAK8, TCM1, YOR29-14; Rpl3p; K02925 large subunit ribosomal protein L3e
Saccharomyces_cerevisiaeGL05109_euk	similar to Protein kinase C beta type (PKC-beta) (PKC-B); K02677 classical protein kinase C [EC:2.7.11.13]
Saccharomyces_cerevisiaeGL05224_euk	RET1, PDS2, RPC128, RPC2; C128 (EC:2.7.7.6); K03021 DNA-directed RNA polymerase III subunit RPC2 [EC:2.7.7.6]
Saccharomyces_cerevisiaeGL05320_euk	NOP58, NOP5; Nop58p; K14565 nucleolar protein 58
Saccharomyces_cerevisiaeGL05338_euk	MIP1; Mip1p (EC:2.7.7.7); K02332 DNA polymerase gamma 1 [EC:2.7.7.7]
Saccharomyces_cerevisiaeGL05343_euk	similar to Cat8; K09240 transcriptional regulatory protein CAT8
Saccharomyces_cerevisiaeGL05434_euk	GAL4, GAL81; DNA-binding transcription factor required for the activation of the GAL genes in response to galactose; repressed by Gal80p and activated by Gal3p; K09241 transcriptional regulatory protein GAL4
Saccharomyces_cerevisiaeGL05484_euk	AP-3 complex subunit delta; K12396 AP-3 complex subunit delta-1
Saccharomyces_cerevisiaeGL05512_euk	REV3, PSO1; Catalytic subunit of DNA polymerase zeta, involved in translesion synthesis during post-replication repair; required for mutagenesis induced by DNA damage; involved in double-strand break repair (EC:2.7.7.7); K02350 DNA polymerase zeta subunit [EC:2.7.7.7]
Saccharomyces_cerevisiaeGL05556_euk	TFB2; Subunit of TFIIH and nucleotide excision repair factor 3 complexes, involved in transcription initiation, required for nucleotide excision repair, similar to 52 kDa subunit of human TFIIH; K03144 transcription initiation factor TFIIH subunit 4
Saccharomyces_cerevisiaeGL05639_euk	PMA2; Plasma membrane H+ATPase, isoform of Pma1p, involved in pumping protons out of the cell; regulator of cytoplasmic pH and plasma membrane potential (EC:3.6.3.6); K01535 H+transporting ATPase [EC:3.6.3.6]
Saccharomyces_cerevisiaeGL05650_euk	MET12; Met12p (EC:1.5.1.20); K00297 methylenetetrahydrofolate reductase (NADPH) [EC:1.5.1.20]
Saccharomyces_cerevisiaeGL05675_euk	cadherin EGF LAG seven-pass G-type receptor 3-like; K04602 cadherin EGF LAG seven-pass G-type receptor 3 (flamingo)
Saccharomyces_cerevisiaeGL05761_euk	RPL11A; Rpl11ap; K02868 large subunit ribosomal protein L11e
Saccharomyces_cerevisiaeGL05850_euk	SKI3, SKI5; Ski complex component and TPR protein, mediates 3'-5' RNA degradation by the cytoplasmic exosome; null mutants have superkiller phenotype of increased viral dsRNAs and are synthetic lethal with mutations in 5'-3' mRNA decay; K12600 superkiller protein 3
Blastopirellula_marinaGL01396_int	rps18; ribosomal protein S18; K02963 small subunit ribosomal protein S18
Blastopirellula_marinaGL01984_int	hypothetical protein ; K02519 translation initiation factor IF-2
Blastopirellula_marinaGL02182_int	PLK4; polo-like kinase 4; K08863 polo-like kinase 4 [EC:2.7.11.21]
Blastopirellula_marinaGL03569_int	DNA topoisomerase I; K03168 DNA topoisomerase I [EC:5.99.1.2]
Blastopirellula_marinaGL04698_int	signal recognition particle protein, putative; K03106 signal recognition particle subunit SRP54
Blastopirellula_marinaGL05242_int	rps12; ribosomal protein S12; K02992 small subunit ribosomal protein S7
Gemmata_obscuriglobusGL03257_int	similar to lethal (2) 01810 CG5304-PA; K08193 MFS transporter, ACS family, solute carrier family 17 (sodium-dependent inorganic phosphate cotransporter), other
Gemmata_obscuriglobusGL06171_int	hypothetical protein; K08857 NIMA (never in mitosis gene a)-related kinase [EC:2.7.11.1]
Gemmata_obscuriglobusGL06513_int	UDP-N-acetylglucosamine-peptide N-acetylglucosaminyltransferase, putative; K09667 polypeptide N-acetylglucosaminyltransferase [EC:2.4.1.-]
Isosphaera_pallidaGL00664_int	hypothetical protein; K03106 signal recognition particle subunit SRP54
Isosphaera_pallidaGL00703_int	similar to Heat shock 70 kDa protein, mitochondrial; K04043 molecular chaperone DnaK
Isosphaera_pallidaGL00940_int	probable 2-methylthioadenine synthetase; K14441 ribosomal protein S12 methylthiotransferase [EC:2.-.-.-]
Isosphaera_pallidaGL01409_int	ABC transporter family protein (EC:3.6.3.27); K06021 phosphate-transporting ATPase [EC:3.6.3.27]
Isosphaera_pallidaGL02683_int	cl27878_1(278); LOC100381672; K09667 polypeptide N-acetylglucosaminyltransferase [EC:2.4.1.-]
Pirellula_staleyiGL01248_int	fhbB; hypothetical protein; K05916 nitric oxide dioxygenase [EC:1.14.12.17]
Pirellula_staleyiGL01402_int	hypothetical protein; K01953 asparagine synthase (glutamine-hydrolysing) [EC:6.3.5.4]
Pirellula_staleyiGL03705_int	Pkd1l3; polycystic kidney disease 1 like 3; K04989 polycystin 1L3
Pirellula_staleyiGL04627_int	19.m02127; RNB-like domain containing protein; K12585 exosome complex exonuclease DIS3/RRP44 [EC:3.1.13.-]
Planctomyces_limnophilusGL00813_int	hypothetical protein; K07198 5'-AMP-activated protein kinase, catalytic alpha subunit [EC:2.7.11.11]
Planctomyces_limnophilusGL02151_int	similar to HemK methyltransferase family member 1; K00599 [EC:2.1.1.-]
Planctomyces_marisGL00137_int	hypothetical protein; K06877
Planctomyces_marisGL01156_int	LDHD, DLD, MGC57726; lactate dehydrogenase D (EC:1.1.2.4); K00102 D-lactate dehydrogenase (cytochrome) [EC:1.1.2.4]
Planctomyces_marisGL03858_int	hypothetical LOC592983; K13616 arylacetamide deacetylase [EC:3.1.1.3]
Planctomyces_marisGL05204_int	similar to predicted protein; K14191 18S rRNA (adenine1779-N6/adenine1780-N6)-dimethyltransferase [EC:2.1.1.183]
Planctomyces_marisGL05597_int	hypothetical protein ; K00942 guanylate kinase [EC:2.7.4.8]
Planctomyces_marisGL06303_int	rpl2; 50S ribosomal protein L2; K02886 large subunit ribosomal protein L2
Rhodopirellula_balticaGL01176_int	Os10g0415600; K01303 acylaminoacyl-peptidase [EC:3.4.19.1]
Rhodopirellula_balticaGL03144_int	ENPEP; glutamyl aminopeptidase (aminopeptidase A); K11141 glutamyl aminopeptidase [EC:3.4.11.7]
Rhodopirellula_balticaGL04457_int	DNA topoisomerase I; K03168 DNA topoisomerase I [EC:5.99.1.2]
Rhodopirellula_balticaGL04667_int	putative xeroderma pigmentosum group C protein (ISS); K10838 xeroderma pigmentosum group C-complementing protein
Rhodopirellula_balticaGL04684_int	19.m02127; RNB-like domain containing protein; K12585 exosome complex exonuclease DIS3/RRP44 [EC:3.1.13.-]
Rhodopirellula_balticaGL05170_int	Os05g0150300; K11654 SWI/SNF-related matrix-associated actin-dependent regulator of chromatin subfamily A member 5 [EC:3.6.4.-]
Rhodopirellula_balticaGL06601_int	similar to cytokinin receptor 1; K14489 arabidopsis histidine kinase 2/3/4 (cytokinin receptor) [EC:2.7.13.3]
Schlesneria_paludicolaGL00043_int	fc01d11; wu:fc01d11; K08955 ATP-dependent metalloprotease [EC:3.4.24.-]
Schlesneria_paludicolaGL06913_int	rybp; RING1 and YY1 binding protein; K11469 RING1 and YY1-binding protein
Schlesneria_paludicolaGL07078_int	Pc16g06840; K01192 beta-mannosidase [EC:3.2.1.25]
Singulisphaera_acidiphilaGL01922_int	HSP70D; Heat Shock Protein 70; K03283 heat shock 70kDa protein 1/8
Singulisphaera_acidiphilaGL04826_int	GA18468 gene product from transcript GA18468-RA; K07376 protein kinase, cGMP-dependent [EC:2.7.11.12]
Singulisphaera_acidiphilaGL05294_int	AGAP012414-PA; K00710 polypeptide N-acetylgalactosaminyltransferase [EC:2.4.1.41]
Zavarzinella_formosaGL01134_int	hypothetical protein; K01687 dihydroxy-acid dehydratase [EC:4.2.1.9]
Zavarzinella_formosaGL01407_int	DEAD-family helicase; K12599 antiviral helicase SKI2 [EC:3.6.4.-]
Zavarzinella_formosaGL01844_int	prolyl oligopeptidase family protein; K01278 dipeptidyl-peptidase 4 [EC:3.4.14.5]
Zavarzinella_formosaGL03502_int	APRR9; APRR9 (ARABIDOPSIS PSEUDO-RESPONSE REGULATOR 9); protein binding / transcription regulator/ two-component response regulator; K12128 pseudo-response regulator 9
Zavarzinella_formosaGL04702_int	Polyphosphate kinase (ISS); K00937 polyphosphate kinase [EC:2.7.4.1]
Zavarzinella_formosaGL05390_int	NV14380; similar to CG7870-PA; K00729 dolichyl-phosphate beta-glucosyltransferase [EC:2.4.1.117]
Zavarzinella_formosaGL05830_int	CLPC1; CLPC1; ATP binding / ATP-dependent peptidase/ ATPase; K03696 ATP-dependent Clp protease ATP-binding subunit ClpC
Zavarzinella_formosaGL06119_int	hypothetical protein ; K00710 polypeptide N-acetylgalactosaminyltransferase [EC:2.4.1.41]
Zavarzinella_formosaGL06823_int	3-Isopropylmalate dehydrogenase; K00052 3-isopropylmalate dehydrogenase [EC:1.1.1.85]
Zavarzinella_formosaGL08615_int	Pfkm, PFK-A, Pfk-M; phosphofructokinase, muscle (EC:2.7.1.11); K00850 6-phosphofructokinase [EC:2.7.1.11]
